# Supplementary material for: Integrative transcriptomics and metabolomics reveal the biosynthesis of flavonoid metabolites in Tilia miqueliana Maxim. leaves
Source: Front Plant Sci. 2025 Sep 12;16:1642949. doi: 10.3389/fpls.2025.1642949 (PMC12463861; doi:10.3389/fpls.2025.1642949)
Supplement: Supplementary file 2 [file Table1.xlsx]

## Sheet: Table S1
Table S1. Total identified DAMs of 4CK,6CK,8CK,10CK.
Index	Q1 (Da)	Q3 (Da)	Molecular weight (Da)	Formula	Ionization model	Compounds	Class I	Class II	CAS	Level	4CK-1	4CK-2	4CK-3	6CK-1	6CK-2	6CK-3	10CK-1	10CK-2	10CK-3	8CK-1	8CK-2	8CK-3	QC01	QC02	QC03	cpd_ID	kegg_map	mw_cpd_ID	mw_map
Wayn004603	477.07	301.04	478.075	C21H18O13	[M-H]-	Tricetin 3'-glucuronide*	Flavonoids	Flavones	-	1	9.60787e+07	2.78469e+08	8.9108e+07	1.9906e+08	2.16531e+08	2.15263e+08	2.21613e+08	2.02374e+08	1.69246e+08	1.7273e+08	2.14882e+08	2.17553e+08	2.34669e+08	2.01451e+08	1.83599e+08	-	-	-	-
Zbzp011453	279.16	149.03	278.152	C16H22O4	[M+H]+	Des-O-Methyllasiodiplodin	Others	Lactones	32885-82-8	3	1.00421e+08	9.30583e+07	1.02902e+08	1.0734e+08	1.01795e+08	1.02596e+08	1.05722e+08	1.02149e+08	1.04221e+08	1.06211e+08	1.09006e+08	1.05808e+08	1.06271e+08	1.05059e+08	1.01431e+08	-	-	-	-
Lmtn002233	327.11	165.05	328.116	C15H20O8	[M-H]-	Androsin	Others	Ketone compounds	531-28-2	3	5.66358e+07	2.92504e+07	5.45499e+07	3.86917e+07	2.95798e+07	4.53442e+07	1.0316e+08	9.76332e+07	8.96462e+07	1.05298e+08	1.03408e+08	1.11118e+08	9.69954e+07	8.83502e+07	7.53151e+07	-	-	-	-
mws0913	447.09	285.04	448.101	C21H20O11	[M-H]-	Kaempferol-3-O-galactoside (Trifolin)	Flavonoids	Flavonols	23627-87-4	2	9.22157e+07	6.6247e+07	7.80216e+07	6.35137e+07	7.14359e+07	7.477e+07	1.06553e+08	9.7639e+07	7.87061e+07	6.38456e+07	6.92635e+07	8.10673e+07	6.71903e+07	6.2499e+07	8.20013e+07	C12626	ko00944,ko01110	C12626	MetMap113
mws0089	447.09	285.04	448.101	C21H20O11	[M-H]-	Kaempferol-7-O-glucoside	Flavonoids	Flavonols	16290-07-6	1	9.06441e+07	7.25108e+07	5.87009e+07	7.18884e+07	6.3456e+07	6.84891e+07	9.12745e+07	9.24799e+07	9.28559e+07	7.16353e+07	4.64842e+07	6.85764e+07	7.47569e+07	5.96316e+07	7.76046e+07	-	-	CM00462	MetMap114
pmp000579	463.12	301.07	462.116	C22H22O11	[M+H]+	Diosmetin-7-O-galactoside*	Flavonoids	Flavones	-	1	8.93263e+07	7.91433e+07	8.4383e+07	8.2672e+07	7.84262e+07	8.45373e+07	6.58522e+07	7.05147e+07	6.71488e+07	7.72407e+07	7.86745e+07	7.278e+07	6.01346e+07	6.8726e+07	7.06216e+07	-	-	-	-
Zbyn003069	655.15	327.07	656.159	C28H32O18	[M-H]-	ardimerin	Phenolic acids	Phenolic acids	-	3	1.58197e+07	1.73998e+07	1.65214e+07	1.41884e+07	1.45841e+07	1.36138e+07	6.29147e+07	6.5098e+07	6.44135e+07	6.28546e+07	6.54043e+07	6.4798e+07	3.94146e+07	4.29158e+07	4.29489e+07	-	-	-	-
MWS04412	175.12	70.07	174.137	C8H18N2O2	[M+H]+	N(6),N(6)-Dimethyl-L-lysine	Amino acids and derivatives	Amino acids and derivatives	2259-86-1	3	1.42677e+07	1.31615e+07	1.21245e+07	809432	746887	749408	6.05483e+07	6.43061e+07	6.67769e+07	1.4045e+08	1.45745e+08	1.46873e+08	8.83324e+07	7.66348e+07	8.95121e+07	-	-	-	-
pmp000012	463.087	287.055	462.08	C21H18O12	[M+H]+	Scutellarein-7-O-glucuronide (Scutellarin)*	Flavonoids	Flavones	27740-01-8	1	7.09768e+07	5.05483e+07	7.5002e+07	1.16995e+08	9.26912e+07	9.72126e+07	6.46176e+07	5.77603e+07	6.64191e+07	8.66195e+07	7.98026e+07	7.97998e+07	6.28097e+07	7.76997e+07	7.11399e+07	-	-	-	-
Lmbn001162	339.07	177.02	340.079	C15H16O9	[M-H]-	Esculetin-7-O-glucoside*	Lignans and Coumarins	Coumarins	-	1	2.87821e+07	2.10825e+07	3.31184e+07	2.06367e+07	2.35232e+07	1.99129e+07	6.14234e+07	6.08626e+07	6.06441e+07	2.82574e+07	3.09548e+07	2.56485e+07	3.91219e+07	2.73495e+07	3.10771e+07	-	-	-	-
mws0216	132.065	86.0601	131.058	C5H9NO3	[M+H]+	Trans-4-Hydroxy-L-proline	Amino acids and derivatives	Amino acids and derivatives	51-35-4	3	4.30934e+07	3.38249e+07	2.86025e+07	8.91263e+06	8.84374e+06	7.46206e+06	6.34304e+07	6.44947e+07	5.40534e+07	8.65724e+07	8.48504e+07	8.72682e+07	8.20649e+07	6.9501e+07	6.03301e+07	C01157	ko00330,ko00470,ko01100,ko02010	C01157	-
pme1598	463.125	301.071	464.132	C22H24O11	[M-H]-	Hesperetin-5-O-glucoside	Flavonoids	Flavanones	69651-80-5	3	8.29299e+07	7.33924e+07	7.84675e+07	5.25363e+07	6.56511e+07	6.56335e+07	4.97664e+07	5.60907e+07	7.18315e+07	6.58707e+07	7.23263e+07	7.19957e+07	4.94025e+07	4.64669e+07	5.06966e+07	-	-	-	-
Wcfn008271	239.03	223.02	240.042	C14H8O4	[M-H]-	Danthron; 1,8-Dihydroxyanthraquinone	Quinones	Anthraquinone	117-10-2	3	6.44308e+07	6.36695e+07	6.5538e+07	6.572e+07	6.52829e+07	6.23103e+07	6.08273e+07	5.79364e+07	5.84363e+07	5.98024e+07	5.76902e+07	5.59894e+07	5.31225e+07	5.43237e+07	5.34341e+07	C10312	-	C10312	-
mws1080	341.11	179.06	342.116	C12H22O11	[M-H]-	Galactinol	Others	Saccharides	3687-64-7	1	6.36076e+07	5.68483e+07	6.24863e+07	5.15929e+07	5.44606e+07	4.83806e+07	5.86794e+07	5.86564e+07	5.97711e+07	5.22166e+07	5.38763e+07	5.54758e+07	5.06315e+07	4.64e+07	4.25475e+07	C01235	ko00052,ko01100	C01235	-
Cmyn001328	339.07	177.02	340.079	C15H16O9	[M-H]-	Daphnin*	Lignans and Coumarins	Coumarins	486-55-5	1	2.45049e+07	2.31214e+07	3.41156e+07	2.22801e+07	1.87013e+07	1.93098e+07	6.31226e+07	6.09958e+07	4.97571e+07	2.8968e+07	2.75159e+07	2.73971e+07	3.94369e+07	2.8201e+07	2.92046e+07	C01421	-	C01421	-
mws1329	463.09	301.04	464.096	C21H20O12	[M-H]-	Quercetin-7-O-glucoside	Flavonoids	Flavonols	491-50-9	2	7.35222e+07	8.29193e+07	6.13853e+07	8.02854e+07	6.96887e+07	5.82323e+07	7.76332e+07	4.81527e+07	4.75896e+07	5.31682e+07	6.76612e+07	5.8438e+07	7.21305e+07	4.89899e+07	6.59853e+07	C12639	-	C12639	MetMap116
Zmpn002553	339.07	177.02	340.079	C15H16O9	[M-H]-	Cichoriin	Lignans and Coumarins	Coumarins	531-58-8	3	3.20234e+07	2.29408e+07	2.87731e+07	2.22597e+07	2.40257e+07	1.91731e+07	6.18686e+07	6.267e+07	4.76316e+07	2.40079e+07	2.60533e+07	2.06401e+07	3.91096e+07	2.59102e+07	2.82618e+07	C09206	-	C09206	MetMap129
Hmcn001884	463.09	301.03	464.096	C21H20O12	[M-H]-	6-Hydroxyluteolin 5-glucoside*	Flavonoids	Flavones	-	1	7.17809e+07	8.14701e+07	7.21762e+07	5.82172e+07	6.15767e+07	5.46469e+07	6.39899e+07	5.28305e+07	4.67212e+07	5.60966e+07	5.31674e+07	5.6549e+07	7.22361e+07	5.20774e+07	5.83057e+07	-	-	CM00165	MetMap105
MWSmce025	369.09	207.03	370.09	C16H18O10	[M-H]-	Fraxetin-8-O-glucoside (Fraxin)	Lignans and Coumarins	Coumarins	524-30-1	1	5.73614e+06	6.12025e+06	5.73303e+06	4.41757e+06	4.44911e+06	3.9155e+06	5.61001e+07	5.28891e+07	5.40955e+07	2.60809e+07	2.6778e+07	2.50467e+07	2.50382e+07	2.47949e+07	2.21515e+07	C09266	-	C09266	MetMap129
mws0856	463.09	301.04	464.096	C21H20O12	[M-H]-	Quercetin-4'-O-glucoside (Spiraeoside)*	Flavonoids	Flavonols	20229-56-5	1	6.90787e+07	7.21216e+07	6.33157e+07	8.16231e+07	5.77465e+07	5.91456e+07	4.95589e+07	5.22059e+07	4.70311e+07	5.29781e+07	6.1085e+07	5.60103e+07	6.00074e+07	5.57277e+07	6.7913e+07	-	-	CM00567	MetMap116
mws1661	609.181	301.073	608.174	C28H32O15	[M+H]+	Diosmetin-7-O-rutinoside (Diosmin)*	Flavonoids	Flavones	520-27-4	1	1.2735e+08	1.18714e+08	1.33269e+08	5.76365e+07	5.83367e+07	5.09987e+07	4.66355e+07	4.90665e+07	5.0895e+07	4.35099e+07	4.22239e+07	3.87859e+07	5.88987e+07	6.01269e+07	6.60186e+07	C10039	-	C10039	-
Zbqn008058	471.35	471.35	472.355	C30H48O4	[M-H]-	Rubianol-f	Terpenoids	Triterpene	-	3	517063	513598	558052	516273	586354	700713	4.85829e+07	4.7573e+07	5.00337e+07	1.55408e+06	1.45059e+06	1.4673e+06	1.18751e+07	1.18387e+07	1.22454e+07	-	-	-	-
pme2828	140.034	98.9637	139.027	C6H5NO3	[M+H]+	4-Nitrophenol	Phenolic acids	Phenolic acids	100-02-7	3	1.04657e+07	4.14562e+06	3.39213e+06	1.61175e+07	1.58571e+07	3.51221e+07	5.40677e+07	5.87982e+07	2.94115e+07	2.9965e+07	2.95301e+07	5.82874e+07	2.41669e+07	2.14699e+07	3.93096e+07	C00870	-	C00870	-
Lhgp102206	291.09	139.04	290.079	C15H14O6	[M+H]+	Katsumadin	Others	Others	-	3	2.57243e+07	2.34148e+07	2.94816e+07	1.06335e+08	9.746e+07	9.068e+07	4.78126e+07	4.76999e+07	4.35138e+07	8.28002e+07	7.58892e+07	8.11064e+07	7.03641e+07	7.00002e+07	6.85513e+07	-	-	-	-
Lmfp004055	435.09	303.05	434.085	C20H18O11	[M+H]+	Morin-3-O-xyloside*	Flavonoids	Flavonols	-	1	1.31835e+06	1.01198e+06	1.09593e+06	7.57998e+07	7.33132e+07	7.14691e+07	4.41894e+07	4.86271e+07	4.37991e+07	7.89899e+07	6.48229e+07	7.75252e+07	5.63454e+07	5.67473e+07	4.91489e+07	-	-	-	-
mws1292	565.16	409.09	564.148	C26H28O14	[M+H]+	Isoschaftoside	Flavonoids	Flavones	52012-29-0	2	4.23538e+07	4.24664e+07	3.90963e+07	4.75119e+07	5.07581e+07	4.95585e+07	4.52846e+07	4.4599e+07	4.634e+07	4.88347e+07	4.53978e+07	4.55416e+07	3.85388e+07	4.33162e+07	4.78581e+07	-	-	-	-
MWS00330g	116.071	70.0662	115.063	C5H9NO2	[M+H]+	1-Amino-1-cyclobutane-carboxylic-acid*	Amino acids and derivatives	Amino acids and derivatives	22264-50-2	3	1.16636e+07	1.06265e+07	9.92266e+06	2.20961e+06	1.53287e+06	1.6958e+06	4.89923e+07	3.81531e+07	4.75026e+07	5.82074e+07	5.47884e+07	5.16388e+07	5.05183e+07	3.84329e+07	3.61703e+07	-	-	-	-
Layp002880	341.09	179.03	340.079	C15H16O9	[M+H]+	5,7-Dihydroxychromone glucoside	Others	Chromone	-	1	8.92356e+06	6.35378e+06	7.68825e+06	1.4852e+07	1.31161e+07	1.41723e+07	4.22796e+07	4.8522e+07	4.31185e+07	1.9099e+07	1.98246e+07	1.81228e+07	2.05814e+07	1.8746e+07	2.13189e+07	-	-	-	-
pme0006	116.071	70.0651	115.063	C5H9NO2	[M+H]+	L-Proline*	Amino acids and derivatives	Amino acids and derivatives	147-85-3	3	1.14293e+07	1.08585e+07	9.92379e+06	2.13553e+06	1.55445e+06	1.56346e+06	4.69043e+07	3.64573e+07	4.6217e+07	5.53236e+07	5.28552e+07	5.10019e+07	4.88684e+07	3.61936e+07	3.51638e+07	C00148	ko00330,ko00470,ko00970,ko01100,ko01110,ko01230,ko02010	C00148	-
mws1014	209.04	149.02	208.037	C10H8O5	[M+H]+	Fraxetin (7,8-Dihydroxy-6-methoxycoumarin)	Lignans and Coumarins	Coumarins	574-84-5	1	408575	413346	361898	8.85403e+06	7.82993e+06	7.16054e+06	4.19607e+07	4.69013e+07	3.97665e+07	3.25761e+07	3.33493e+07	3.11007e+07	2.83651e+07	2.6764e+07	2.80984e+07	C09265	ko00999,ko01110	C09265	MetMap129
mws0906	341.12	179.07	342.132	C16H22O8	[M-H]-	Coniferin	Others	Alcohol compounds	531-29-3	3	4.69716e+07	5.30834e+07	4.86798e+07	3.56754e+07	4.0551e+07	3.41359e+07	4.17354e+07	3.88231e+07	4.23997e+07	2.62762e+07	3.01542e+07	2.69397e+07	3.52996e+07	3.4316e+07	2.87607e+07	C00761	ko00940,ko01110	C00761	-
pmb3068	337.09	163.04	338.1	C16H18O8	[M-H]-	1-O-p-Coumaroylquinic acid*	Phenolic acids	Phenolic acids	-	1	1.26032e+08	1.07267e+08	1.14559e+08	1.01008e+08	9.49592e+07	9.68966e+07	4.04592e+07	3.93797e+07	3.74637e+07	5.05289e+07	5.13131e+07	4.79141e+07	9.45787e+07	8.56221e+07	8.3933e+07	-	-	-	-
Labp005025	535.14	287.09	534.137	C25H26O13	[M+H]+	6''-O-Malonylisosakuranin	Flavonoids	Flavanones	-	3	4.04501e+07	3.40951e+07	3.72981e+07	1.21186e+08	1.15308e+08	1.25482e+08	3.91379e+07	3.80608e+07	3.65894e+07	3.98523e+07	4.18109e+07	4.03416e+07	5.42938e+07	6.09326e+07	6.17239e+07	-	-	-	-
Wasn002329	366.084	160.041	367.09	C16H17NO9	[M-H]-	Xanthurenic Acid 8-O-Glucoside	Alkaloids	Quinoline alkaloids	97451-32-6	3	2.137e+07	2.01847e+07	1.92936e+07	1.63735e+07	1.64899e+07	1.65581e+07	3.95692e+07	3.636e+07	3.64046e+07	3.24605e+07	3.36772e+07	3.5812e+07	2.77088e+07	2.76367e+07	2.26569e+07	-	-	-	-
mws0260	175.12	116.07	174.112	C6H14N4O2	[M+H]+	L-Arginine	Amino acids and derivatives	Amino acids and derivatives	74-79-3	1	7.4487e+06	7.48733e+06	7.06283e+06	407580	335590	380286	3.68099e+07	3.75489e+07	3.73904e+07	8.97637e+07	8.22394e+07	8.61645e+07	5.03249e+07	4.51708e+07	4.6688e+07	C00062	ko00220,ko00261,ko00330,ko00470,ko00970,ko01100,ko01110,ko01230,ko02010	C00062	-
pmb0484	104.107	60.0808	104.107	C5H14NO+	[M]+	Choline	Alkaloids	Alkaloids	62-49-7	3	1.01708e+08	9.70209e+07	9.77228e+07	3.09163e+07	2.84315e+07	3.30511e+07	3.47195e+07	3.81409e+07	3.47659e+07	3.17452e+07	3.0785e+07	3.10803e+07	5.68333e+07	4.84221e+07	4.95128e+07	C00114	ko00260,ko00564,ko01100,ko02010	C00114	-
pmp000413	433.11	283.06	432.106	C21H20O10	[M+H]+	Genistein-8-C-glucoside	Flavonoids	Isoflavones	66026-80-0	1	2.02249e+07	1.09608e+07	1.51796e+07	3.55333e+07	3.68324e+07	3.77882e+07	3.6507e+07	3.47803e+07	3.61837e+07	5.50135e+07	5.63189e+07	4.87659e+07	3.62701e+07	3.72992e+07	3.46801e+07	C10420	-	C10420	MetMap112
MWSHY0031	447.09	271.06	446.085	C21H18O11	[M+H]+	Apigenin-7-O-glucuronide*	Flavonoids	Flavones	29741-09-1	1	7.41729e+07	6.00317e+07	6.89478e+07	4.96749e+07	5.0708e+07	4.71806e+07	3.44604e+07	3.21431e+07	3.41513e+07	4.23016e+07	4.19798e+07	4.09221e+07	3.34797e+07	4.15293e+07	3.83494e+07	-	-	-	-
Wcfp003695	207.14	95.08	206.131	C13H18O2	[M+H]+	Oleracone B	Others	Others	-	3	6.34022e+06	5.62992e+06	4.77988e+06	2.35117e+07	2.07971e+07	1.8109e+07	3.06099e+07	3.62478e+07	3.0989e+07	4.16045e+07	3.69541e+07	5.09526e+07	3.55016e+07	2.53802e+07	2.51687e+07	-	-	-	-
mws1299	449.11	299.05	448.101	C21H20O11	[M+H]+	Luteolin-8-C-glucoside (Orientin)*	Flavonoids	Flavones	28608-75-5	1	3.89506e+06	2.62678e+06	3.89887e+06	2.68847e+07	2.93066e+07	2.83831e+07	3.34887e+07	3.40265e+07	3.02136e+07	4.99982e+07	5.2765e+07	5.01844e+07	2.94819e+07	3.25627e+07	3.06683e+07	C10114	-	C10114	MetMap105
mws0470	117.019	73.0295	118.027	C4H6O4	[M-H]-	Methylmalonic acid*	Organic acids	Organic acids	516-05-2	1	3.39822e+07	2.699e+07	2.37305e+07	3.03314e+07	6.12796e+07	4.31341e+07	3.34455e+07	3.02053e+07	3.24021e+07	2.64367e+07	2.44665e+07	2.34253e+07	4.75959e+07	3.6904e+07	3.31948e+07	C02170	ko00240,ko00280,ko00640,ko01100	C02170	-
mws0052	447.09	271.06	446.085	C21H18O11	[M+H]+	Baicalin*	Flavonoids	Flavones	21967-41-9	1	7.04592e+07	6.50024e+07	6.8843e+07	5.2987e+07	5.18934e+07	4.63182e+07	3.25386e+07	2.91979e+07	3.22536e+07	4.07757e+07	4.1617e+07	3.7816e+07	2.80639e+07	4.41252e+07	4.03259e+07	C10025	-	C10025	MetMap110
Yaap009385	415.21	119.09	414.204	C24H30O6	[M+H]+	Myrtucommulone B	Others	Others	54247-23-3	3	2.89327e+07	3.79062e+07	5.36207e+07	5.33226e+07	2.87557e+07	3.39057e+07	2.91889e+07	3.67521e+07	2.76046e+07	3.85043e+07	3.75319e+07	3.85065e+07	1.82549e+07	2.106e+07	2.19933e+07	-	-	-	-
MWStz040	116.07	70.07	115.063	C5H9NO2	[M+H]+	Pterolactam	Alkaloids	Pyrrole alkaloids	38072-88-7	3	7.72103e+06	6.78365e+06	6.67733e+06	1.4407e+06	1.09882e+06	1.05299e+06	3.40066e+07	2.58142e+07	3.32898e+07	3.98564e+07	3.92781e+07	3.69781e+07	3.53255e+07	2.67799e+07	2.51936e+07	-	-	-	-
Zazp002547	205.1	146.06	204.09	C11H12N2O2	[M+H]+	cyclo-(Gly-Phe)	Amino acids and derivatives	Amino acids and derivatives	10125-07-2	2	4.24482e+07	3.83133e+07	3.44371e+07	5.34986e+07	5.10995e+07	4.97586e+07	3.10536e+07	3.46671e+07	2.73262e+07	7.32888e+07	6.58601e+07	7.13356e+07	5.4274e+07	5.07488e+07	5.23645e+07	-	-	-	-
Jmwn002172	315.11	135.04	316.116	C14H20O8	[M-H]-	3,4-dihydroxyphenylethanol-β-D-glucopyranoside	Phenolic acids	Phenolic acids	-	3	8.44486e+06	3.0804e+07	1.05882e+07	1.21305e+07	1.03518e+07	1.08208e+07	2.9766e+07	2.96387e+07	3.24694e+07	4.13641e+07	4.58448e+07	4.88775e+07	2.779e+07	3.2382e+07	2.94844e+07	-	-	-	-
mws0192	117.02	73.03	118.027	C4H6O4	[M-H]-	Succinic acid*	Organic acids	Organic acids	110-15-6	1	3.15896e+07	2.55351e+07	2.20567e+07	2.30993e+07	5.90853e+07	4.23169e+07	3.18374e+07	2.72264e+07	3.04021e+07	2.66873e+07	2.28018e+07	2.18758e+07	4.65078e+07	3.63352e+07	3.19888e+07	C00042	ko00020,ko00190,ko00250,ko00310,ko00350,ko00360,ko00620,ko00630,ko00640,ko00650,ko00760,ko00920,ko01100,ko01110,ko01200	C00042	-
MW0145374	449.24	287.06	448.229	C18H28N10O4	[M+H]+	Arg-His-His	Amino acids and derivatives	Amino acids and derivatives	-	3	1.03069e+07	9.63493e+06	1.01133e+07	2.81288e+07	2.85482e+07	2.84167e+07	3.01491e+07	2.91623e+07	2.89537e+07	4.21696e+07	3.97149e+07	3.74055e+07	2.36249e+07	2.66211e+07	2.5492e+07	-	-	-	-
pma2987	142.097	124.087	141.09	C6H11N3O	[M+H]+	Histidinol	Alkaloids	Alkaloids	501-28-0	3	3.857e+07	2.9794e+07	3.17866e+07	3.93769e+07	3.05494e+07	2.70443e+07	2.74607e+07	2.84708e+07	3.06348e+07	3.35746e+07	2.77908e+07	3.04777e+07	4.87744e+07	3.6657e+07	3.13745e+07	C00860	ko00340,ko01100,ko01110,ko01230	C00860	-
Layp000971	332.13	152.07	331.127	C14H21NO8	[M+H]+	Hydroxymenisdaurin D	Alkaloids	Alkaloids	-	3	1.97004e+06	1.81893e+06	1.92387e+06	1.94135e+07	1.71654e+07	1.66557e+07	2.60252e+07	3.24659e+07	2.63601e+07	2.64477e+07	2.89905e+07	2.82014e+07	1.84701e+07	1.94153e+07	2.09448e+07	-	-	-	-
pmb3142	299.077	137.024	300.084	C13H16O8	[M-H]-	Salicylic acid-2-O-glucoside	Phenolic acids	Phenolic acids	10366-91-3	3	1.73284e+07	1.77223e+07	1.75059e+07	1.88675e+07	1.79825e+07	1.72208e+07	2.87785e+07	3.00351e+07	2.59852e+07	2.60256e+07	2.20178e+07	2.33185e+07	1.84354e+07	1.84334e+07	1.80834e+07	-	-	-	-
Lmmp003817	535.11	287.05	534.101	C24H22O14	[M+H]+	Kaempferol-3-O-(6''-malonyl)glucoside*	Flavonoids	Flavonols	81149-02-2	1	3.62497e+07	3.25248e+07	3.85118e+07	1.32761e+08	1.30695e+08	1.23608e+08	3.15524e+07	2.77297e+07	2.52786e+07	24595890	4.21329e+07	2.54473e+07	3.44939e+07	3.62658e+07	4.23909e+07	-	-	CM00478	MetMap113
MW0150043	447.22	271.06	446.217	C22H30N4O6	[M+H]+	Glu-Ile-Trp	Amino acids and derivatives	Amino acids and derivatives	-	3	6.66532e+07	6.46429e+07	6.91011e+07	5.19195e+07	4.62884e+07	4.86943e+07	2.7329e+07	2.78455e+07	2.88252e+07	3.99694e+07	3.72161e+07	4.0251e+07	3.02999e+07	3.50274e+07	4.19308e+07	-	-	-	-
pmn001411	315.11	135.05	316.116	C14H20O8	[M-H]-	Cornoside	Phenolic acids	Phenolic acids	40661-45-8	3	8.4817e+06	1.08427e+07	9.24193e+06	9.02595e+06	9.11875e+06	1.02823e+07	2.71152e+07	2.6344e+07	3.03697e+07	4.00357e+07	4.26265e+07	4.22031e+07	9.24717e+06	1.29008e+07	9.50569e+06	-	-	-	-
mws1565	389.144	209.081	388.137	C17H24O10	[M+H]+	Geniposide	Terpenoids	Monoterpenoids	24512-63-8	3	4.63782e+06	6.75529e+06	6.63406e+06	2.90809e+07	2.73222e+07	2.20517e+07	2.6237e+07	3.24416e+07	2.42259e+07	2.48644e+07	2.43446e+07	2.4647e+07	2.08588e+07	2.13712e+07	2.04896e+07	C09781	-	C09781	-
Yacp000453	116.07	70.06	115.063	C5H9NO2	[M+H]+	3-hydroxy-1-methylpyrrolidin-2-one*	Alkaloids	Pyrrole alkaloids	132996-63-5	1	6.39866e+06	5.72895e+06	5.40973e+06	1.24065e+06	861463	845850	2.98022e+07	2.2638e+07	2.99487e+07	3.64075e+07	3.58422e+07	3.26311e+07	3.29697e+07	2.44233e+07	2.26469e+07	-	-	-	-
Lmjp002906	479.12	317.07	478.111	C22H22O12	[M+H]+	Rhamnetin-3-O-Glucoside*	Flavonoids	Flavonols	27875-34-9	1	5.47237e+06	6.30555e+06	6.582e+06	3.00239e+07	2.98973e+07	2.96803e+07	2.51722e+07	2.98954e+07	2.71952e+07	2.87606e+07	2.69451e+07	2.82932e+07	1.6185e+07	2.07644e+07	2.11707e+07	-	-	CM00576	MetMap117
pme0014	148.06	84.04	147.053	C5H9NO4	[M+H]+	L-Glutamic acid	Amino acids and derivatives	Amino acids and derivatives	56-86-0	1	4.84562e+07	4.66914e+07	4.05347e+07	1.60155e+07	1.18912e+07	1.2304e+07	2.91926e+07	2.43703e+07	2.82108e+07	2.72112e+07	2.68706e+07	2.36531e+07	3.92668e+07	3.02716e+07	2.96463e+07	C00025	ko00220,ko00250,ko00330,ko00340,ko00430,ko00470,ko00480,ko00630,ko00650,ko00660,ko00860,ko00910,ko00970,ko01100,ko01110,ko01200,ko01210,ko01230,ko01240,ko02010	C00025	-
Lmfn003760	477.07	301.04	478.075	C21H18O13	[M-H]-	Quercetin-4'-O-glucuronide*	Flavonoids	Flavonols	201463-36-7	1	4.77764e+07	4.1967e+07	4.03083e+07	4.91142e+07	4.07084e+07	4.0662e+07	3.10506e+07	2.4513e+07	2.61578e+07	2.43319e+07	3.26487e+07	3.09623e+07	1.67027e+07	2.07272e+07	2.01177e+07	-	-	CM00572	MetMap117
Lmjp003295	479.118	317.073	478.111	C22H22O12	[M+H]+	6-Methoxykaempferol-3-O-glucoside*	Flavonoids	Flavonols	63422-27-5	1	6.3241e+06	6.28605e+06	7.11765e+06	3.15001e+07	2.90588e+07	2.78349e+07	2.7213e+07	2.65336e+07	2.58383e+07	2.53497e+07	2.66654e+07	2.6111e+07	1.6317e+07	2.21973e+07	2.20277e+07	-	-	CM00471	MetMap113,MetMap114
Hmcp002207	479.12	317.06	478.111	C22H22O12	[M+H]+	Isorhamnetin-7-O-glucoside (Brassicin)*	Flavonoids	Flavonols	6743-96-0	1	6.74825e+06	6.3405e+06	6.71149e+06	2.81538e+07	2.84693e+07	2.76566e+07	2.84007e+07	2.67364e+07	2.38902e+07	2.452e+07	2.72773e+07	2.55607e+07	1.65456e+07	2.18042e+07	2.12152e+07	-	-	CM00835	MetMap109
Lmhn003439	367.1	193.06	368.111	C17H20O9	[M-H]-	Phellodenol H	Lignans and Coumarins	Coumarins	917092-48-9	3	2.43021e+07	2.33649e+07	2.57169e+07	2.21736e+07	2.14427e+07	2.01774e+07	2.66376e+07	2.45548e+07	2.75467e+07	1.84582e+07	1.90957e+07	1.84659e+07	2.07087e+07	1.9013e+07	1.85381e+07	-	-	-	-
Zmcn102810	451.1	341.069	452.111	C24H20O9	[M-H]-	Cinchonain Ia*	Flavonoids	Flavanols	85022-69-1	1	3.75543e+07	3.71808e+07	3.43746e+07	2.97891e+07	3.00771e+07	2.6316e+07	2.82251e+07	2.47596e+07	2.56608e+07	5.21859e+07	4.80254e+07	4.92802e+07	2.77558e+07	2.64156e+07	2.955e+07	-	-	-	-
Zbpp001992	479.12	317.07	478.111	C22H22O12	[M+H]+	Isorhamnetin-3-O-Glucoside*	Flavonoids	Flavonols	5041-82-7	1	5.54863e+06	6.52569e+06	7.21063e+06	2.98894e+07	3.0453e+07	2.86647e+07	2.51787e+07	2.87122e+07	2.47044e+07	2.84073e+07	2.66404e+07	2.61515e+07	1.64612e+07	2.12979e+07	2.22488e+07	C22589	-	C22589	MetMap109
Hmgp002148	479.12	317.06	478.111	C22H22O12	[M+H]+	Nepetin-7-O-alloside*	Flavonoids	Flavones	-	1	6.46858e+06	6.16834e+06	6.46356e+06	3.19018e+07	2.896e+07	2.90854e+07	2.61712e+07	2.52876e+07	2.66351e+07	2.90575e+07	2.78335e+07	2.57912e+07	1.70367e+07	2.20713e+07	1.90874e+07	-	-	CM00168	MetMap105
pmn001417	451.1	341.1	452.111	C24H20O9	[M-H]-	Cinchonain Ic*	Flavonoids	Flavanols	85081-22-7	1	3.57749e+07	3.64889e+07	3.6323e+07	3.30035e+07	2.80086e+07	3.00213e+07	2.50906e+07	2.50055e+07	2.73251e+07	4.99444e+07	4.55965e+07	4.38957e+07	2.5032e+07	2.85622e+07	2.77932e+07	-	-	-	-
pmb2871	315.072	153.019	316.079	C13H16O9	[M-H]-	1-O-Gentisoyl-β-D-glucoside*	Phenolic acids	Phenolic acids	23445-11-6	1	1.11456e+07	1.29716e+07	1.28625e+07	1.08074e+07	1.08257e+07	1.09618e+07	2.50726e+07	2.41673e+07	2.60291e+07	1.86881e+07	1.83124e+07	1.95857e+07	1.67265e+07	1.6461e+07	1.50776e+07	-	-	-	-
pmn001553	315.11	153.06	316.116	C14H20O8	[M-H]-	Cimidahurinine	Others	Alcohol compounds	142542-89-0	3	1.67176e+07	1.58474e+07	1.64646e+07	1.48087e+07	1.53881e+07	1.23772e+07	2.56735e+07	2.40608e+07	2.45273e+07	2.29258e+07	2.42139e+07	2.27503e+07	2.47224e+07	1.81719e+07	2.04183e+07	-	-	-	-
Zmhn001793	341.09	179.03	342.095	C15H18O9	[M-H]-	6-O-Caffeoyl-D-glucose*	Phenolic acids	Phenolic acids	-	1	3.22908e+07	2.679e+07	2.93491e+07	2.39587e+07	2.15902e+07	2.53791e+07	2.40281e+07	2.39497e+07	2.61107e+07	1.86045e+07	1.84951e+07	1.60883e+07	2.3464e+07	2.03171e+07	1.90776e+07	-	-	-	-
Wbmn00859	383.08	191.06	384.084	C20H16O8	[M-H]-	vitelignin A	Lignans and Coumarins	Lignans	-	3	1.48372e+08	1.33506e+08	1.35514e+08	1.95686e+08	1.51846e+08	1.96708e+08	2.15319e+07	2.4182e+07	2.7464e+07	6.82324e+07	6.47622e+07	6.39861e+07	9.27832e+07	8.97037e+07	8.43353e+07	-	-	-	-
MWSHY0016	449.11	299.06	448.101	C21H20O11	[M+H]+	Luteolin-6-C-glucoside (Isoorientin)*	Flavonoids	Flavones	4261-42-1	1	2.85439e+06	1.66218e+06	2.64696e+06	2.20949e+07	2.26821e+07	2.25102e+07	2.43201e+07	2.52877e+07	2.32745e+07	3.6594e+07	4.41689e+07	3.6464e+07	2.08475e+07	2.70469e+07	2.06523e+07	C01821	-	C01821	-
Hmbn004734	455.318	455.318	456.324	C29H44O4	[M-H]-	3,23-Dihydroxy-30-noroleana-12,20(29)-dien-28-oic acid (30-Norhederagenin)	Terpenoids	Triterpene	117654-06-5	3	229056	205219	213847	294629	233154	314555	2.44253e+07	2.32913e+07	2.38168e+07	1.26855e+06	1.11721e+06	1.26822e+06	3.16475e+06	3.15974e+06	3.14306e+06	-	-	-	-
Ladp004020	479.12	317.06	478.111	C22H22O12	[M+H]+	tenuiflorin C glucoside	Flavonoids	Other Flavonoids	-	3	5.694e+06	5.85503e+06	6.656e+06	2.6787e+07	2.66964e+07	2.43537e+07	2.38832e+07	2.35653e+07	2.35773e+07	2.29243e+07	2.25423e+07	2.08197e+07	1.50173e+07	2.09077e+07	1.9917e+07	-	-	-	-
Lasp004260	665.17	271.06	664.164	C30H32O17	[M+H]+	Genistein rhamnosyl malonyl glucoside	Flavonoids	Isoflavones	-	1	6.71336e+07	6.75915e+07	7.36272e+07	3.28191e+07	2.90018e+07	3.58987e+07	1.74154e+07	3.02327e+07	2.29931e+07	1.35467e+07	1.03884e+07	1.3299e+07	2.35533e+07	3.32351e+07	3.21514e+07	-	-	CM00451	MetMap112
Zmpn008194	471.348	471.348	472.355	C30H48O4	[M-H]-	2,3-Dihydroxyurs-12-en-28-oic acid (Corosolic acid)*	Terpenoids	Triterpene	4547-24-4	1	445874	449188	455156	481748	516398	548682	2.32442e+07	2.34292e+07	2.38092e+07	1.70425e+06	1.60722e+06	1.86766e+06	5.58541e+06	5.83769e+06	5.71861e+06	-	-	-	-
Zbzn011671	471.35	471.35	472.355	C30H48O4	[M-H]-	Cordianal C	Terpenoids	Triterpene	-	3	436184	440037	459122	482684	507458	556122	2.24615e+07	2.28803e+07	2.38037e+07	1.68067e+06	1.5723e+06	1.75861e+06	5.40964e+06	5.50541e+06	5.59457e+06	-	-	-	-
Lmhn102068	295.05	179.03	296.053	C13H12O8	[M-H]-	2-O-Caffeoylmalic acid	Phenolic acids	Phenolic acids	53755-04-7	2	5.29921e+07	4.90741e+07	4.93632e+07	4.10093e+07	4.34169e+07	4.24751e+07	2.39525e+07	2.23522e+07	2.21628e+07	2.59426e+07	2.57187e+07	2.60947e+07	3.77408e+07	3.3727e+07	3.10023e+07	-	-	-	-
pmp001310	627.16	303.05	626.148	C27H30O17	[M+H]+	6-Hydroxykaempferol-3,6-O-Diglucoside*	Flavonoids	Flavonols	-	1	1.09975e+07	1.6149e+07	1.60726e+07	4.65451e+07	4.30166e+07	4.42056e+07	2.27088e+07	2.2074e+07	2.29018e+07	3.2973e+07	2.91851e+07	2.89363e+07	2.41261e+07	2.6248e+07	2.93843e+07	-	-	CM00496	MetMap113,MetMap114
mws1610	471.348	471.348	472.355	C30H48O4	[M-H]-	2,3-Dihydroxyurs-12-en-29-oic acid (Maslinic acid)*	Terpenoids	Triterpene	4373-41-5	2	455013	456647	484160	502395	567510	561263	2.25493e+07	2.2103e+07	2.29972e+07	1.68576e+06	1.67769e+06	1.81627e+06	5.55717e+06	5.65222e+06	5.49887e+06	C16939	-	C16939	-
Lmgp005640	479.12	317.07	478.111	C22H22O12	[M+H]+	Isorhamnetin-3-O-Galactoside; Cacticin	Flavonoids	Flavonols	6743-92-6	1	1.1946e+07	1.21525e+07	1.20091e+07	2.82085e+07	2.61235e+07	2.5244e+07	2.08093e+07	2.63078e+07	2.03045e+07	1.62135e+07	1.66167e+07	1.67424e+07	1.12618e+07	1.47749e+07	1.4382e+07	-	-	CM00834	MetMap109
pmn001690	327.145	165.093	328.152	C16H24O7	[M-H]-	3-Hydroxy-4-isopropylbenzylalcohol-3-O-glucoside	Phenolic acids	Phenolic acids	-	3	5.79389e+06	4.59534e+06	4.84814e+06	6.57481e+06	8.2747e+06	8.97023e+06	2.36992e+07	2.35501e+07	1.94697e+07	1.57372e+07	2.10844e+07	1.96308e+07	1.23387e+07	6.75804e+06	1.44901e+07	-	-	-	-
MWSHY0162	627.16	303.06	626.148	C27H30O17	[M+H]+	Quercetin-3-O-sophoroside (Baimaside)	Flavonoids	Flavonols	18609-17-1	2	1.54257e+07	1.67557e+07	1.20649e+07	4.51334e+07	4.04531e+07	4.04479e+07	2.15059e+07	2.19916e+07	2.31567e+07	3.13093e+07	3.21326e+07	3.40831e+07	2.42791e+07	2.72346e+07	2.84637e+07	C12667	ko00944,ko01110	C12667	MetMap115
Lmqp003013	387.2	149.1	386.194	C19H30O8	[M+H]+	Citroside A	Terpenoids	Monoterpenoids	120330-44-1	3	4.46279e+06	5.10298e+06	3.60159e+06	1.30806e+07	1.33208e+07	1.2108e+07	2.22614e+07	2.86106e+07	1.52364e+07	2.16743e+07	2.43953e+07	2.79911e+07	1.27323e+07	1.90952e+07	1.7984e+07	-	-	-	-
Zbsp004438	627.157	303.05	626.148	C27H30O17	[M+H]+	Quercetin-3,4'-O-di-glucoside	Flavonoids	Flavonols	29125-80-2	3	2.10262e+07	1.48936e+07	1.598e+07	4.14789e+07	3.90651e+07	3.45523e+07	1.9759e+07	2.44324e+07	2.15215e+07	3.16956e+07	2.41002e+07	3.29209e+07	2.18112e+07	2.67587e+07	2.59483e+07	-	-	CM00614	MetMap115,MetMap116
pmb0608	549.12	301.07	548.117	C25H24O14	[M+H]+	Chrysoeriol-7-O-(6''-malonyl)glucoside	Flavonoids	Flavones	-	1	1.02488e+08	9.6423e+07	9.76948e+07	7.00172e+07	7.17708e+07	7.35456e+07	2.16624e+07	2.42864e+07	1.96832e+07	2.34377e+07	2.27904e+07	2.0818e+07	3.7554e+07	4.9678e+07	4.95019e+07	-	-	-	-
Lmzn006284	471.35	471.35	472.355	C30H48O4	[M-H]-	2-Hydroxyursolic acid*	Terpenoids	Triterpene	-	2	515454	539377	542136	561328	601094	605527	2.154e+07	2.19776e+07	2.15412e+07	1.65807e+06	1.60213e+06	1.75456e+06	4.97258e+06	5.14858e+06	5.36404e+06	-	-	-	-
Smpn009230	487.34	487.34	488.35	C30H48O5	[M-H]-	2,3,23-Trihydroxyolean-12-en-28-oic acid*	Terpenoids	Triterpene	-	1	472432	476573	444791	500539	517358	596180	2.14434e+07	2.02915e+07	2.23641e+07	2.35171e+06	2.36312e+06	2.41978e+06	5.15578e+06	5.44333e+06	5.70901e+06	-	-	-	-
Hmgp002036	479.12	317.06	478.111	C22H22O12	[M+H]+	Nepetin-7-O-glucoside(Nepitrin)*	Flavonoids	Flavones	569-90-4	1	5.44507e+06	5.97338e+06	6.43957e+06	2.45451e+07	2.3083e+07	2.131e+07	2.13e+07	2.33714e+07	1.88312e+07	2.12736e+07	2.23367e+07	2.20668e+07	1.5807e+07	1.82092e+07	1.80353e+07	-	-	CM00164	MetMap105
Lhzp102808	355.104	163.04	354.11	C20H18O6	[M+H]+	Sesamin	Lignans and Coumarins	Lignans	607-80-7	3	3.12049e+07	3.60819e+07	3.25581e+07	3.76751e+07	3.02106e+07	3.2206e+07	2.13679e+07	2.1243e+07	2.03804e+07	2.34624e+07	2.33726e+07	2.2134e+07	2.02602e+07	2.28119e+07	2.48722e+07	C10882	-	C10882	-
Wbmn009160	487.34	487.34	488.35	C30H48O5	[M-H]-	Cannabifolin C	Terpenoids	Triterpene	-	3	430733	477230	465027	492583	524700	600796	2.10085e+07	2.02702e+07	2.15129e+07	2.40828e+06	2.20671e+06	2.46653e+06	5.0625e+06	5.36678e+06	5.92377e+06	-	-	-	-
Wasn005922	433.21	301.17	434.215	C20H34O10	[M-H]-	Demethylgeranyl 6-O-xylopyranosyl-glucopyranoside	Others	Others	-	3	1.82399e+07	1.79436e+07	2.063e+07	2.06277e+07	2.60405e+07	2.21012e+07	2.28878e+07	1.85645e+07	2.12482e+07	2.46562e+07	2.38402e+07	2.41382e+07	2.71464e+07	2.87098e+07	2.13378e+07	-	-	-	-
Lmsp002548	355.1	163.04	354.095	C16H18O9	[M+H]+	Isoscopoletin-β-D-glucoside*	Lignans and Coumarins	Coumarins	20186-29-2	1	3.26906e+07	2.96831e+07	3.27172e+07	3.62082e+07	3.31057e+07	3.38316e+07	2.13972e+07	2.12802e+07	1.9308e+07	2.27806e+07	2.00021e+07	2.20383e+07	19422760	2.61011e+07	2.4576e+07	-	-	-	-
Zbsn003878	563.148	353.072	564.148	C26H28O14	[M-H]-	Vicenin-3	Flavonoids	Flavones	59914-91-9	3	1.07862e+07	1.42621e+07	9.88452e+06	9.97097e+06	1.00184e+07	1.01514e+07	1.99951e+07	1.95509e+07	2.22015e+07	5.92654e+06	1.39498e+07	1.27771e+07	7.06199e+06	1.58035e+07	1.32529e+07	-	-	-	-
Lmzn006169	471.35	471.35	472.355	C30H48O4	[M-H]-	3,19-Dihydroxyurs-12-en-28-oic acid (Pomolic acid)*	Terpenoids	Triterpene	13849-91-7	1	502796	529004	511163	556767	609393	646412	2.0693e+07	2.10655e+07	1.99654e+07	1.68694e+06	1.53942e+06	1.79163e+06	4.75007e+06	4.98053e+06	5.06041e+06	-	-	-	-
Zmhn001905	447.09	285.04	448.101	C21H20O11	[M-H]-	HydroxyAloe-emodin-8-O-glucoside	Quinones	Anthraquinone	-	3	1.6939e+07	1.43515e+07	1.68047e+07	1.18505e+07	7.25558e+06	9.55701e+06	2.15383e+07	1.98003e+07	2.02878e+07	1.46459e+07	1.75152e+07	1.63386e+07	1.42551e+07	8.91503e+06	1.75606e+07	-	-	-	-
Wbmn009702	487.34	487.34	488.35	C30H48O5	[M-H]-	2,3,23-Trihydroxyurs-12-en-28-oic acid*	Terpenoids	Triterpene	-	1	447391	463689	458370	493440	510329	581044	2.09968e+07	1.95161e+07	2.10097e+07	2.33541e+06	2.1941e+06	2.47786e+06	5.02822e+06	5.33375e+06	5.72693e+06	C08617	-	C08617	-
Zmcp102201	205.09	149.02	204.079	C12H12O3	[M+H]+	Senkyunolide B	Others	Lactones	93236-67-0	3	2.00749e+07	1.97447e+07	2.03119e+07	1.98231e+07	1.92519e+07	2.02189e+07	2.12711e+07	2.04589e+07	1.9665e+07	2.2057e+07	2.17172e+07	2.2158e+07	2.4632e+07	2.16032e+07	2.02116e+07	C09921	-	C09921	-
Lmzn106284	471.348	471.348	472.355	C30H48O4	[M-H]-	2,3-Dihydroxylup-20(29)-en-28-oic acid (Alphitolic acid)*	Terpenoids	Triterpene	19533-92-7	2	509473	486750	520559	568613	587012	618402	1.99932e+07	2.05945e+07	2.04012e+07	1.61877e+06	1.56829e+06	1.72252e+06	4.99114e+06	4.83814e+06	4.92166e+06	C16912	-	C16912	-
pmn001706	471.35	471.35	472.355	C30H48O4	[M-H]-	2,3-Dihydroxyolean-12-en-28-oic acid (2-Hydroxyoleanolic acid)*	Terpenoids	Triterpene	26707-60-8	2	486083	509861	536605	548943	590753	608797	1.99462e+07	2.02329e+07	2.06224e+07	1.57889e+06	1.5961e+06	1.76121e+06	4.92807e+06	4.91086e+06	5.40802e+06	-	-	-	-
Hmjn003948	487.35	487.35	488.35	C30H48O5	[M-H]-	2,3,6-Trihydroxyurs-12-en-28-oic acid (Madasiatic acid)*	Terpenoids	Triterpene	26532-66-1	1	464628	432147	476308	500783	476266	582790	2.04476e+07	1.93057e+07	2.05637e+07	2.45858e+06	2.23914e+06	2.41499e+06	5.27873e+06	5.44177e+06	5.59067e+06	-	-	-	-
pme2268	138.06	94.07	137.048	C7H7NO2	[M+H]+	Trigonelline	Alkaloids	Pyridine alkaloids	535-83-1	3	1.23137e+07	1.21648e+07	1.21465e+07	5.44189e+06	3.81463e+06	4.01919e+06	2.17502e+07	1.68445e+07	2.13751e+07	7.40468e+06	7.29179e+06	6.60508e+06	1.30389e+07	9.5901e+06	9.32302e+06	C01004	ko00960	C01004	-
Lmln001856	479.09	316.02	480.09	C21H20O13	[M-H]-	5,7-Dihydroxy-4-oxo-2-(3,4,5-trihydroxyphenyl)-4H-chromen-3-yl-alloside	Others	Others	-	1	4.38734e+07	5.15613e+07	5.0733e+07	4.24297e+07	4.62903e+07	4.4614e+07	1.968e+07	24085425	1.5951e+07	4.26058e+07	4.5951e+07	4.84412e+07	2.13022e+07	2.44053e+07	2.66279e+07	-	-	-	-
Zbzn008660	487.34	487.34	488.35	C30H48O5	[M-H]-	Cordianol B	Terpenoids	Triterpene	-	3	443663	460358	452355	492240	474079	607280	2.01681e+07	1.87787e+07	2.02724e+07	2.32407e+06	2.21426e+06	2.38293e+06	4.81375e+06	5.32979e+06	5.51012e+06	-	-	-	-
pme0230	268.104	136.062	267.097	C10H13N5O4	[M+H]+	Adenosine*	Nucleotides and derivatives	Nucleotides and derivatives	58-61-7	1	2.74995e+07	3.0247e+07	2.08268e+07	1.83767e+07	1.96462e+07	1.61405e+07	1.66698e+07	2.2938e+07	1.95947e+07	1.82488e+07	2.04064e+07	2.08491e+07	1.93903e+07	2.20448e+07	2.3789e+07	C00212	ko00230,ko01100,ko01232,ko02010	C00212	-
pme0519	341.11	119.03	342.116	C12H22O11	[M-H]-	D-Sucrose*	Others	Saccharides	57-50-1	1	2.53925e+07	2.18921e+07	2.47168e+07	2.01089e+07	1.94976e+07	1.89039e+07	1.81239e+07	2.04296e+07	2.02089e+07	2.1913e+07	2.0405e+07	1.8378e+07	1.824e+07	1.68628e+07	1.75614e+07	C00089	ko00052,ko00500,ko01100,ko01110,ko02010	C00089	-
Zbfn003303	337.09	163.04	338.1	C16H18O8	[M-H]-	3-(Hydroxycinnamoyl)-quinic acid*	Phenolic acids	Phenolic acids	-	1	7.71356e+07	6.70795e+07	6.86518e+07	5.95136e+07	5.26461e+07	5.51956e+07	2.04403e+07	1.86325e+07	1.94573e+07	2.77689e+07	2.821e+07	2.48476e+07	5.59036e+07	4.69223e+07	4.83135e+07	-	-	-	-
Lamp000484	116.07	70.06	115.063	C5H9NO2	[M+H]+	4-Methylazetidine-2-Carboxylic acid*	Alkaloids	Alkaloids	1779725-63-1	1	4.72276e+06	4.34357e+06	4.20661e+06	851251	641541	591855	2.13325e+07	1.64127e+07	2.00652e+07	2.618e+07	2.61091e+07	2.27332e+07	2.56992e+07	1.76563e+07	1.77689e+07	-	-	-	-
Sacn004532	477.14	301.03	478.147	C23H26O11	[M-H]-	plantainoside B	Phenolic acids	Phenolic acids	-	3	3.81449e+07	4.25952e+07	5.15761e+07	3.88149e+07	2.99874e+07	4.03409e+07	2.08043e+07	2.29028e+07	1.38798e+07	3.11322e+07	2.20563e+07	2.15313e+07	1.70754e+07	1.84101e+07	19854544	-	-	-	-
Lmdp004307	463.16	301.11	462.153	C23H26O10	[M+H]+	Farrerol-7-O-glucoside	Flavonoids	Flavanones	885044-12-2	3	1.24009e+07	1.18163e+07	1.51991e+07	1.01133e+07	1.05601e+07	9.86993e+06	1.89312e+07	2.09109e+07	1.71896e+07	1.20396e+07	1.23816e+07	1.23154e+07	1.16998e+07	1.52884e+07	1.58205e+07	-	-	-	-
mws2212	179.03	135.05	180.042	C9H8O4	[M-H]-	Caffeic acid	Phenolic acids	Phenolic acids	331-39-5	2	853317	2.62429e+07	666776	2.53006e+07	3.82247e+07	2.86915e+07	2.08921e+07	1.48058e+07	2.08942e+07	1.67091e+07	1.8231e+07	2.45081e+07	2.22793e+07	2.20551e+07	1.84732e+07	C01197	ko00940,ko01100,ko01110	C01197	-
Lmfp003403	481.1	319.05	480.09	C21H20O13	[M+H]+	Quercetagetin-7-O-glucoside(Quercetagitrin)*	Flavonoids	Flavonols	548-75-4	1	1.53267e+06	1.72551e+06	1.62146e+06	6.7832e+07	5.97363e+07	6.10665e+07	1.98924e+07	1.94855e+07	1.70386e+07	5.16265e+07	4.72943e+07	5.9272e+07	2.23219e+07	3.07431e+07	3.52036e+07	-	-	CM00577	MetMap116
Lmmp002795	463.12	301.07	462.116	C22H22O11	[M+H]+	Pratensein-7-O-glucoside	Flavonoids	Isoflavones	36191-03-4	1	1.22107e+07	1.34578e+07	1.24276e+07	9.02896e+06	9.96805e+06	8.99726e+06	1.92565e+07	2.08984e+07	1.60216e+07	1.15501e+07	11282766	1.13557e+07	1.2134e+07	1.53876e+07	1.47538e+07	-	-	CM00438	MetMap112
Zmjp000966	268.106	136.062	267.097	C10H13N5O4	[M+H]+	Vidarabine	Nucleotides and derivatives	Nucleotides and derivatives	5536-17-4	3	2.27024e+07	2.47282e+07	2.47493e+07	1.41041e+07	1.37547e+07	1.48045e+07	1.52889e+07	2.13026e+07	1.80437e+07	1.8712e+07	1.78396e+07	1.86105e+07	1.76336e+07	2.01481e+07	2.0024e+07	-	-	-	-
Lmhn003074	309.06	193.05	310.069	C14H14O8	[M-H]-	Feruloylmalic acid	Phenolic acids	Phenolic acids	-	1	4.64377e+07	5.09706e+07	4.42655e+07	3.27903e+07	3.02918e+07	3.43856e+07	1.8586e+07	1.85459e+07	1.73303e+07	2.75266e+07	2.09614e+07	1.95598e+07	4.10537e+07	2.89072e+07	2.56937e+07	-	-	-	-
Lcyp000676	355.1	163.04	354.095	C16H18O9	[M+H]+	Methylesculin*	Lignans and Coumarins	Coumarins	20186-29-2	1	3.07327e+07	3.07307e+07	3.24225e+07	3.63168e+07	3.5926e+07	3.40529e+07	1.88735e+07	1.86307e+07	1.68707e+07	2.39925e+07	1.97444e+07	2.40435e+07	1.9862e+07	2.90395e+07	2.4562e+07	-	-	CM01404	MetMap129
Zmmp001941	268.1	136.06	267.095	C9H17NO8	[M+H]+	Hydroxythreonine xyloside	Amino acids and derivatives	Amino acids and derivatives	-	1	2.79271e+07	2.32546e+07	2.50466e+07	1.18388e+07	1.35456e+07	1.52873e+07	1.53938e+07	2.16028e+07	1.7227e+07	1.8548e+07	1.88167e+07	2.059e+07	1.79518e+07	1.97446e+07	2.57704e+07	-	-	-	-
pmn001367	315.07	153.02	316.079	C13H16O9	[M-H]-	Protocatechuic acid-4-O-glucoside*	Phenolic acids	Phenolic acids	-	1	6.76473e+06	8.13064e+06	8.17433e+06	7.58153e+06	7.50153e+06	7.85032e+06	1.68909e+07	18018280	1.91917e+07	1.21811e+07	1.42066e+07	1.36428e+07	1.21921e+07	1.1471e+07	1.10189e+07	-	-	-	-
mws1138	551.15	303.04	550.144	C24H26N2O13	[M+H]+	Betanin (Betanidin-5-O-glucoside)	Alkaloids	Plumerane	7659-95-2	3	1.15268e+07	1.49135e+07	1.3305e+07	6.69762e+07	7.22163e+07	6.65724e+07	1.89407e+07	1.73355e+07	1.77556e+07	2.61286e+07	3.8885e+07	3.10775e+07	2.70032e+07	3.28062e+07	3.30251e+07	C08540	ko00965,ko01100,ko01110	C08540	-
Lmbp002962	209.05	194.02	208.037	C10H8O5	[M+H]+	Isofraxetin	Lignans and Coumarins	Coumarins	50656-75-2	1	206817	120619	114990	3.8434e+06	2.75728e+06	2.56577e+06	1.69293e+07	2.05864e+07	1.63053e+07	1.42446e+07	1.22041e+07	1.64262e+07	1.65261e+07	1.13223e+07	1.16935e+07	-	-	CM01383	MetMap129
Lmmp001947	481.1	319.05	480.09	C21H20O13	[M+H]+	Gossypetin-3-O-glucoside*	Flavonoids	Flavonols	-	1	1.68692e+06	1.67712e+06	1.58028e+06	6.08918e+07	5.14516e+07	5.55976e+07	1.81066e+07	2.00517e+07	1.55078e+07	5.23083e+07	5.14449e+07	5.3497e+07	2.25735e+07	2.8856e+07	3.40989e+07	-	-	-	-
Lahp002608	188.07	118.07	187.063	C11H9NO2	[M+H]+	3,5-Dihydro-2H-Furo[3,2-C]Quinolin-4-One*	Alkaloids	Quinoline alkaloids	-	1	2.36515e+07	2.28961e+07	2.39788e+07	2.95068e+07	2.9171e+07	2.8765e+07	1.71399e+07	2.0304e+07	1.61864e+07	4.92971e+07	4.16021e+07	4.51059e+07	3.68506e+07	3.26897e+07	2.95378e+07	-	-	-	-
WaYn000716	515.12	341.11	516.133	C18H28O17	[M-H]-	Citric Acid diglucoside	Organic acids	Organic acids	-	1	3.00042e+07	3.08314e+07	3.1459e+07	2.92148e+07	3.32224e+07	2.99522e+07	1.63111e+07	1.65409e+07	2.07642e+07	1.85244e+07	1.84915e+07	1.96385e+07	1.95137e+07	2.27393e+07	2.44736e+07	-	-	-	-
mws5038	341.109	89.0249	342.116	C12H22O11	[M-H]-	Isomaltulose*	Others	Saccharides	13718-94-0	1	2.18144e+07	1.72365e+07	2.16225e+07	1.56804e+07	1.71594e+07	1.45319e+07	1.53509e+07	1.75542e+07	2.03843e+07	1.82191e+07	1.6508e+07	1.63268e+07	1.37402e+07	1.55753e+07	1.61398e+07	C01742	-	C01742	-
pmp000583	477.1	301.07	476.096	C22H20O12	[M+H]+	Diosmetin-7-O-glucuronide	Flavonoids	Flavones	35110-20-4	1	3.30398e+07	3.2477e+07	3.38982e+07	3.95275e+07	3.8407e+07	4.04267e+07	1.7377e+07	1.99285e+07	1.57349e+07	2.42884e+07	2.47066e+07	2.35875e+07	1.80115e+07	2.59783e+07	2.29997e+07	-	-	-	-
Lsjp211261	209.15	149.09	208.146	C13H20O2	[M+H]+	(6R,9S)-3-Oxo-α-ionol	Terpenoids	Monoterpenoids	-	3	164221	133208	157353	2.74271e+06	2.56217e+06	2.3475e+06	1.79715e+07	1.70884e+07	1.74644e+07	1.70751e+07	1.72565e+07	1.57718e+07	2.03497e+07	1.31815e+07	1.12143e+07	-	-	-	-
Lmtp002642	565.16	457.11	564.148	C26H28O14	[M+H]+	Apigenin 6-C-glucoside 8-C-arabinoside	Flavonoids	Flavones	-	1	1.88962e+07	2.25467e+07	1.54293e+07	2.32413e+07	2.56925e+07	2.37311e+07	1.53402e+07	1.99167e+07	1.66564e+07	2.16907e+07	1.5501e+07	1.96624e+07	1.87112e+07	2.09803e+07	1.95818e+07	-	-	-	-
pmp001230	279.16	121.03	278.152	C16H22O4	[M+H]+	Senkyunolide M	Others	Lactones	146986-60-9	3	1.77316e+07	1.72446e+07	1.70453e+07	1.67425e+07	1.65862e+07	1.70709e+07	1.73088e+07	1.74963e+07	1.68445e+07	1.88237e+07	1.86583e+07	1.903e+07	1.90576e+07	1.84431e+07	1.75324e+07	-	-	-	-
Lamn006359	447.12	285.07	448.137	C22H24O10	[M-H]-	4'-demethyl-3,9-dihydroeucomin glucoside	Flavonoids	Other Flavonoids	-	3	1.81461e+07	1.69115e+07	1.77815e+07	1.28579e+07	1.33543e+07	1.42471e+07	1.83381e+07	1.66361e+07	1.59316e+07	2.13007e+07	1.95037e+07	2.16923e+07	1.29765e+07	1.39743e+07	1.62099e+07	-	-	-	-
MW0155776	387.2	207.14	386.191	C15H26N6O6	[M+H]+	Pro-Arg-Asp	Amino acids and derivatives	Amino acids and derivatives	-	3	3.50025e+06	4.50816e+06	3.53797e+06	1.21965e+07	1.45459e+07	8.90202e+06	1.66591e+07	1.75619e+07	16277683	2.2651e+07	2.26339e+07	2.3934e+07	1.83471e+07	1.95407e+07	1.6281e+07	-	-	-	-
Lmsn000381	341.11	89.02	342.116	C12H22O11	[M-H]-	D-Maltose*	Others	Saccharides	69-79-4	1	2.08528e+07	1.94117e+07	1.71821e+07	1.48889e+07	1.59615e+07	1.66077e+07	1.57514e+07	1.6724e+07	1.78419e+07	1.47794e+07	1.35253e+07	1.53319e+07	1.38659e+07	1.42853e+07	1.41647e+07	C01971	-	C01971	-
MA10039641	341.11	89.02	342.116	C12H22O11	[M-H]-	D-Lactose*	Others	Saccharides	63-42-3	1	2.375e+07	1.69479e+07	2.39596e+07	2.02421e+07	1.66798e+07	1.57336e+07	1.78957e+07	1.56755e+07	1.64156e+07	1.61916e+07	1.70134e+07	1.63684e+07	1.70509e+07	1.51216e+07	1.37344e+07	C01970	-	C01970	-
mws0256	118.086	72.0808	117.079	C5H11NO2	[M+H]+	L-Valine	Amino acids and derivatives	Amino acids and derivatives	72-18-4	3	2.62692e+07	2.35738e+07	2.31524e+07	3.51041e+06	2.73065e+06	2.73892e+06	1.67869e+07	1.7998e+07	1.49597e+07	2.43771e+07	2.2069e+07	2.05716e+07	2.3683e+07	1.83225e+07	1.65916e+07	C00183	ko00280,ko00290,ko00460,ko00770,ko00966,ko00970,ko01100,ko01110,ko01210,ko01230,ko01240,ko02010	C00183	-
Zbjn006482	461.108	299.057	462.116	C22H22O11	[M-H]-	Kaempferide-3-O-glucoside*	Flavonoids	Flavonols	-	2	1.46451e+07	1.48845e+07	1.46768e+07	1.09887e+07	1.23375e+07	1.19775e+07	1.73129e+07	1.57016e+07	1.63378e+07	8.98628e+06	8.2021e+06	9.32969e+06	1.00515e+07	1.047e+07	1.03877e+07	-	-	CM00469	MetMap114
Zmyn000453	191.02	111.01	192.027	C6H8O7	[M-H]-	Isocitric Acid	Organic acids	Organic acids	320-77-4	1	8.3947e+06	8.56331e+06	9.49151e+06	1.53884e+07	1.31782e+07	9.83015e+06	1.52288e+07	1.60182e+07	1.80722e+07	1.64068e+07	1.49129e+07	1.49773e+07	1.07834e+07	1.51864e+07	1.56899e+07	C00311	ko00020,ko00630,ko01100,ko01110,ko01200,ko01210,ko01230,ko01240	C00311	-
Wcdn001824	315.07	153.02	316.079	C13H16O9	[M-H]-	2,5-Dihydroxybenzoic acid-5-O-glucoside	Phenolic acids	Phenolic acids	-	2	1.04561e+07	9.97948e+06	8.98163e+06	9.48715e+06	8.75561e+06	8.44228e+06	1.68808e+07	1.79519e+07	1.43252e+07	1.7133e+07	1.79892e+07	1.48907e+07	1.48092e+07	1.66595e+07	1.4427e+07	-	-	-	-
Sahp004632	387.2	207.14	386.194	C19H30O8	[M+H]+	Cunemegastigmane	Terpenoids	Sesquiterpenoids	-	3	4.79333e+06	3.28598e+06	3.19751e+06	1.18074e+07	9.65261e+06	1.19477e+07	1.41599e+07	2.02658e+07	1.46542e+07	1.9047e+07	15646585	2.1343e+07	1.35903e+07	1.29045e+07	1.63206e+07	-	-	-	-
Zmtn001661	315.11	153.02	316.116	C14H20O8	[M-H]-	Vanilloloside	Others	Alcohol compounds	74950-96-2	2	8.45614e+06	8.32625e+06	7.83319e+06	7.25164e+06	7.13788e+06	6.93662e+06	1.68743e+07	1.5606e+07	1.64535e+07	1.19024e+07	1.16511e+07	1.25289e+07	1.18986e+07	1.0319e+07	9.47964e+06	-	-	-	-
Hmtn001120	315.109	153.056	316.116	C14H20O8	[M-H]-	5-(2-Hydroxyethyl)-2-O-glucosylphenol	Phenolic acids	Phenolic acids	-	3	1.01406e+07	9.39557e+06	1.06178e+07	9.21035e+06	1.08027e+07	8.35182e+06	1.72844e+07	1.48955e+07	1.65501e+07	1.5254e+07	1.49068e+07	1.44946e+07	1.46414e+07	1.20552e+07	1.25858e+07	-	-	-	-
Lman002731	341.09	135.04	342.095	C15H18O9	[M-H]-	Grevilloside F	Phenolic acids	Phenolic acids	1094004-50-8	3	1.03304e+07	8.78235e+06	1.05881e+07	9.73757e+06	8.09427e+06	9.43203e+06	1.84348e+07	1.64748e+07	1.36963e+07	1.6179e+07	1.45522e+07	1.42149e+07	2.11642e+07	1.57219e+07	1.65067e+07	-	-	-	-
MWSmce024	355.096	193.047	354.095	C16H18O9	[M+H]+	Scopoletin-7-O-glucoside (Scopolin)	Lignans and Coumarins	Coumarins	531-44-2	3	3.5466e+06	2.59292e+06	2.45525e+06	4.32858e+06	3.22821e+06	3.42566e+06	1.4035e+07	2.08636e+07	1.36038e+07	8.46482e+06	7.90656e+06	8.96196e+06	7.95786e+06	8.76886e+06	7.88124e+06	C01527	ko00999,ko01110	C01527	-
pmp001080	609.18	301.07	608.174	C28H32O15	[M+H]+	Diosmetin-7-O-Neohesperidoside (Neodiosmin)*	Flavonoids	Flavones	38665-01-9	1	3.33514e+07	3.52808e+07	3.24693e+07	1.84577e+07	1.88634e+07	1.67466e+07	1.4848e+07	1.73787e+07	1.62063e+07	1.57175e+07	1.61898e+07	1.51249e+07	1.46071e+07	1.7188e+07	1.7566e+07	-	-	-	-
Zmsp001773	268.11	136.07	267.097	C10H13N5O4	[M+H]+	9-Arabinosyladenine*	Nucleotides and derivatives	Nucleotides and derivatives	-	1	2.44481e+07	2.4932e+07	2.41845e+07	1.44331e+07	1.28187e+07	1.32012e+07	1.52019e+07	2.00083e+07	1.31536e+07	1.97764e+07	1.74491e+07	1.89824e+07	1.98092e+07	1.93189e+07	1.9442e+07	-	-	-	-
Lmdn005433	493.06	317.03	494.07	C21H18O14	[M-H]-	Gossypetin-8-O-β-D-glucuronide	Flavonoids	Flavonols	-	2	4.43623e+07	3.62327e+07	4.43452e+07	4.23307e+07	2.69687e+07	5.11736e+07	1.32657e+07	1.2484e+07	2.24639e+07	5.11939e+07	4.69383e+07	4.79535e+07	2.15695e+07	2.65576e+07	3.00368e+07	-	-	-	-
Zbrn006627	461.11	299.06	462.116	C22H22O11	[M-H]-	Chrysoeriol-5-O-glucoside*	Flavonoids	Flavones	-	2	1.47456e+07	1.33671e+07	1.49673e+07	1.15196e+07	1.11006e+07	1.19332e+07	1.61266e+07	1.57293e+07	1.60064e+07	9.2469e+06	9.29739e+06	8.98866e+06	9.92963e+06	1.00989e+07	1.01299e+07	-	-	-	-
Lmtp003948	481.134	319.046	480.127	C22H24O12	[M+H]+	3',5',5,7-Tetrahydroxy-4'-methoxyflavanone-3'-O-glucoside	Flavonoids	Flavones	-	3	1.25165e+06	1.3289e+06	1.25171e+06	5.14962e+07	4.90892e+07	4.74741e+07	1.70283e+07	1.52576e+07	1.52026e+07	4.60903e+07	4.2448e+07	4.42672e+07	2.51373e+07	2.76143e+07	2.58466e+07	-	-	-	-
MW0155809	360.14	208.1	359.133	C14H21N3O8	[M+H]+	Pro-Asp-Glu	Amino acids and derivatives	Amino acids and derivatives	-	3	2.26062e+06	1.55818e+06	1.78913e+06	4.38924e+06	4.12005e+06	4.25993e+06	1.67128e+07	1.55539e+07	1.51009e+07	1.07398e+07	1.26513e+07	1.17201e+07	8.93958e+06	9.24748e+06	7.62489e+06	-	-	-	-
pmp000577	461.12	285.08	460.116	C26H20O8	[M+H]+	Acacetin-7-O-glucuronide	Flavonoids	Flavones	-	3	7.6783e+07	7.95148e+07	7.46991e+07	2.73899e+07	2.64089e+07	2.49399e+07	1.53634e+07	1.65039e+07	1.53216e+07	2.16766e+07	2.26549e+07	2.25171e+07	2.68105e+07	3.28667e+07	3.30369e+07	-	-	-	-
Lmmp002483	657.13	495.09	656.122	C27H28O19	[M+H]+	Gossypetin-3-O-glucuronide-8-O-glucoside	Flavonoids	Flavonols	-	3	3.20693e+06	5.77674e+06	3.73733e+06	2.48024e+07	2.10172e+07	1.76533e+07	1.67697e+07	1.68469e+07	1.30745e+07	1.68588e+07	1.59769e+07	1.52622e+07	1.42333e+07	1.3427e+07	1.69658e+07	-	-	-	-
Wbsp001110	175.09	70.07	174.079	C10H10N2O	[M+H]+	hupcrispatine	Alkaloids	Alkaloids	-	3	3.97488e+06	3.44134e+06	3.31841e+06	221340	220535	192357	1.56559e+07	1.53798e+07	1.53835e+07	3.56796e+07	3.64067e+07	3.88301e+07	2.5774e+07	2.20297e+07	2.15771e+07	-	-	-	-
Zmtp102903	419.1	287.06	418.09	C20H18O10	[M+H]+	Kaempferol-3-O-arabinoside (Juglanin)	Flavonoids	Flavonols	5041-67-8	1	2.47082e+06	2.22354e+06	2.3036e+06	6.55707e+07	6.52635e+07	6.53128e+07	1.58104e+07	1.61319e+07	1.44254e+07	3.53515e+07	3.39061e+07	3.37529e+07	2.05538e+07	2.36543e+07	2.36103e+07	-	-	-	-
Hmgp003641	593.18	447.13	592.179	C28H32O14	[M+H]+	Chrysoeriol-6-C-rhamnoside-7-O-rhamnoside	Flavonoids	Flavones	-	2	8.45486e+07	8.65374e+07	8.60959e+07	1.62911e+07	1.5564e+07	1.35354e+07	1.49397e+07	1.67247e+07	1.45066e+07	1.25046e+07	1.14192e+07	1.28783e+07	2.82044e+07	3.36767e+07	3.16287e+07	-	-	-	-
pme0434	577.14	407.08	578.142	C30H26O12	[M-H]-	Procyanidin B2	Tannins	Proanthocyanidins	29106-49-8	1	2.32687e+07	2.41804e+07	2.31411e+07	2.02413e+07	1.82141e+07	1.76839e+07	1.8997e+07	1.3288e+07	1.36092e+07	1.8696e+07	2.23035e+07	1.77173e+07	1.76012e+07	1.5204e+07	1.18574e+07	C17639	-	C17639	-
MW0109308	387.2	207.14	386.191	C15H26N6O6	[M+H]+	Pro-Asp-Arg	Amino acids and derivatives	Amino acids and derivatives	-	3	3.49717e+06	3.54435e+06	2.9461e+06	1.32919e+07	1.08819e+07	9.45399e+06	1.35898e+07	1.96095e+07	1.2686e+07	2.1812e+07	1.62827e+07	1.92022e+07	1.37411e+07	1.46937e+07	1.31242e+07	-	-	-	-
zjmp122403	387.2	123.08	386.194	C19H30O8	[M+H]+	Corehoionoside C	Terpenoids	Monoterpenoids	-	3	3.20124e+06	3.12999e+06	2.71744e+06	7.80118e+06	1.00664e+07	9.60499e+06	1.39116e+07	1.76054e+07	1.43027e+07	1.43575e+07	1.55361e+07	1.76561e+07	8.44332e+06	1.05507e+07	1.2707e+07	-	-	-	-
MWSHY0184	461.11	285.08	460.101	C22H20O11	[M+H]+	Wogonin-7-O-Glucuronide (Wogonoside)	Flavonoids	Flavones	51059-44-0	1	7.75067e+07	7.73697e+07	7.85011e+07	2.69941e+07	2.61855e+07	2.53795e+07	1.47178e+07	1.74436e+07	1.36478e+07	2.03494e+07	2.18579e+07	2.11447e+07	2.72113e+07	3.32285e+07	3.12009e+07	-	-	CM00922	MetMap110
Wcjp001256	268.1	136.06	267.097	C10H13N5O4	[M+H]+	9-Alpha-Ribofuranosyladenine*	Nucleotides and derivatives	Nucleotides and derivatives	-	1	2.65927e+07	2.34912e+07	2.37926e+07	1.17931e+07	1.17457e+07	1.29082e+07	1.48548e+07	1.43574e+07	1.62232e+07	1.78857e+07	1.67415e+07	1.90356e+07	1.74146e+07	1.74065e+07	2.05609e+07	-	-	-	-
pmn001716	447.09	285.04	448.101	C21H20O11	[M-H]-	Carthamone	Flavonoids	Chalcones	86579-00-2	3	1.6429e+07	1.14387e+07	7.6211e+06	8.49509e+06	6.57758e+06	9.35845e+06	1.93051e+07	1.75839e+07	8.38635e+06	9.54426e+06	7.84933e+06	1.48968e+07	6.0269e+06	6.83482e+06	8.30566e+06	C08598	-	C08598	-
Lscp211210	387.2	207.14	386.194	C19H30O8	[M+H]+	Neosedumoside II	Others	Others	-	3	3.10088e+06	3.45497e+06	2.61511e+06	1.07059e+07	9.5447e+06	8.1639e+06	1.43215e+07	1.78612e+07	1.24533e+07	1.71652e+07	1.44517e+07	1.76833e+07	9.69797e+06	1.16469e+07	1.43872e+07	-	-	-	-
Lmmp003271	481.1	319.05	480.09	C21H20O13	[M+H]+	Gossypetin-8-O-glucoside	Flavonoids	Flavonols	652-78-8	3	1.52755e+06	1.75741e+06	1.88613e+06	6.60239e+07	6.03716e+07	6.11867e+07	1.45392e+07	1.4304e+07	1.57527e+07	4.81164e+07	4.46444e+07	5.08046e+07	2.3873e+07	2.94573e+07	2.56365e+07	C10051	-	C10051	-
pme2617	166.053	102.055	165.046	C5H11NO3S	[M+H]+	L-Methionine Sulfoxide	Amino acids and derivatives	Amino acids and derivatives	3226-65-1	3	1.56104e+07	1.62393e+07	1.62648e+07	1.62952e+07	1.61689e+07	1.50586e+07	1.57488e+07	1.37194e+07	1.47931e+07	1.49614e+07	1.41429e+07	1.42396e+07	1.67613e+07	1.60687e+07	1.61055e+07	C02989	ko00270,ko01100	C02989	-
Lmzp002365	465.139	303.09	464.132	C22H24O11	[M+H]+	Hesperetin-7-O-glucoside	Flavonoids	Flavanones	31712-49-9	3	1.26677e+06	1.52812e+06	1.75545e+06	2.4301e+07	2.63831e+07	2.34608e+07	1.40325e+07	1.60564e+07	1.4063e+07	1.95342e+07	1.83022e+07	2.06919e+07	1.10855e+07	1.43434e+07	1.46039e+07	C16422	ko00941	C16422	-
Lajp003377	579.15	127.04	578.142	C30H26O12	[M+H]+	Fisetinidol-(4α,6)-gallocatechin	Flavonoids	Flavanols	1262536-83-3	1	2.24928e+06	2.05983e+06	2.43767e+06	3.39551e+07	3.14935e+07	3.12249e+07	1.35966e+07	1.6973e+07	1.32697e+07	2.37363e+07	2.4427e+07	2.83673e+07	1.28667e+07	1.89294e+07	2.09355e+07	-	-	-	-
HJN003	385.113	223.062	386.121	C17H22O10	[M-H]-	1-O-Sinapoyl-β-D-glucose	Phenolic acids	Phenolic acids	-	3	2.65717e+06	2.19457e+06	2.76404e+06	2.32324e+06	2.19791e+06	2.69907e+06	1.68297e+07	1.77177e+07	9.26286e+06	9.55667e+06	8.90376e+06	9.88544e+06	9.36824e+06	9.90539e+06	1.02099e+07	C01175	ko00940,ko01110	C01175	-
MWS04447	130.086	70.0667	129.079	C6H11NO2	[M+H]+	Homoproline	Amino acids and derivatives	Amino acids and derivatives	56879-46-0	3	1.0084e+06	837166	581966	189358	172634	162768	1.24263e+07	1.6137e+07	1.5151e+07	4.80141e+07	4.79681e+07	4.98698e+07	2.72068e+07	1.83878e+07	1.88707e+07	-	-	-	-
Lmfn004036	433.08	300.03	434.085	C20H18O11	[M-H]-	Morin-3-O-lyxoside	Flavonoids	Flavonols	-	1	1.22286e+07	1.45763e+07	8.15887e+06	1.19141e+07	9.11153e+06	1.76543e+07	1.59751e+07	1.49643e+07	1.26677e+07	1.33796e+07	1.25313e+07	1.03848e+07	1.23868e+07	1.37426e+07	1.19172e+07	-	-	-	-
mws0258	132.102	86.0964	131.095	C6H13NO2	[M+H]+	L-Isoleucine*	Amino acids and derivatives	Amino acids and derivatives	73-32-5	1	1.07187e+07	1.00877e+07	9.48888e+06	1.94672e+06	1.88374e+06	1.73263e+06	1.43331e+07	1.62914e+07	1.29615e+07	2.01048e+07	1.98697e+07	2.04598e+07	1.39579e+07	1.34622e+07	1.28457e+07	C00407	ko00280,ko00290,ko00460,ko00960,ko00966,ko00970,ko01100,ko01110,ko01210,ko01230,ko02010	C00407	-
mws0264	341.11	119.03	342.116	C12H22O11	[M-H]-	D-Trehalose*	Others	Saccharides	99-20-7	1	1.87156e+07	1.85077e+07	1.6195e+07	1.4835e+07	1.36023e+07	1.42313e+07	1.37904e+07	1.43091e+07	1.52228e+07	1.47594e+07	1.46985e+07	1.34615e+07	1.35618e+07	12244463	1.16958e+07	C01083	ko00500,ko01100,ko01110,ko02010	C01083	-
Zbsp004301	611.16	303.05	610.153	C27H30O16	[M+H]+	Quercetin-7-O-rutinoside*	Flavonoids	Flavonols	147714-62-3	1	1.28833e+07	1.87953e+07	1.77704e+07	1.97501e+07	1.97177e+07	1.76715e+07	1.5373e+07	1.30819e+07	1.47289e+07	1.49907e+07	1.67303e+07	1.35622e+07	1.39178e+07	1.55183e+07	1.37139e+07	-	-	CM00602	MetMap116
pme2679	132.102	86.0964	131.095	C6H13NO2	[M+H]+	L-Allo-isoleucine	Amino acids and derivatives	Amino acids and derivatives	1509-34-8	3	1.10948e+07	9.41687e+06	9.49046e+06	1.81068e+06	2.05541e+06	1.69318e+06	1.45412e+07	1.62902e+07	1.20305e+07	2.07572e+07	1.91141e+07	2.05839e+07	1.57532e+07	1.33415e+07	1.19765e+07	C21096	-	C21096	-
pme0274	132.102	69.0699	131.095	C6H13NO2	[M+H]+	6-Aminocaproic acid	Organic acids	Organic acids	60-32-2	3	7.16665e+06	6.32141e+06	6.05627e+06	1.31201e+06	1.34679e+06	1.26222e+06	1.00607e+07	1.26797e+07	2.01029e+07	1.55604e+07	1.58043e+07	1.81126e+07	1.19232e+07	1.04317e+07	9.57464e+06	C02378	ko01100	C02378	-
Hmjn008136	469.33	469.33	470.34	C30H46O4	[M-H]-	2,3-Dihydroxyoleana-11,13(18)-dien-28-oic acid (Camaldulenic acid)	Terpenoids	Triterpene	71850-15-2	1	82265.7	86656.5	88658.1	80289.4	90357.2	95050	1.44781e+07	1.39631e+07	1.43419e+07	566561	527030	500660	2.51702e+06	2.51364e+06	2.60162e+06	-	-	-	-
pmb0752	369.12	177.05	368.111	C17H20O9	[M+H]+	3-O-Feruloylquinic acid	Phenolic acids	Phenolic acids	1899-29-2	1	2.84686e+07	3.05973e+07	2.43754e+07	1.79722e+07	1.36567e+07	1.39522e+07	1.56582e+07	1.36764e+07	1.33052e+07	1.24881e+07	1.256e+07	1.4777e+07	1.27995e+07	1.64009e+07	1.36505e+07	C02572	-	C02572	-
Zbjn003801	691.18	353.09	692.195	C32H36O17	[M-H]-	1-O-(6'-O-feruloyl)glucoside-3-O-Caffeoyl Quinic Acid	Phenolic acids	Phenolic acids	-	3	4.31892e+07	4.06016e+07	3.75537e+07	3.99826e+07	4.44599e+07	3.90607e+07	1.48979e+07	1.32709e+07	1.39833e+07	1.47673e+07	1.50947e+07	1.64985e+07	2.81599e+07	2.99152e+07	2.48616e+07	-	-	-	-
mws1587	132.1	86.1	131.095	C6H13NO2	[M+H]+	L-Norleucine*	Amino acids and derivatives	Amino acids and derivatives	327-57-1	1	1.05209e+07	1.0159e+07	9.10049e+06	1.91798e+06	1.96381e+06	1.71385e+06	1.37788e+07	1.57166e+07	1.21568e+07	2.00372e+07	1.95532e+07	2.02888e+07	1.39829e+07	1.2703e+07	1.26495e+07	C01933	-	C01933	-
Lmdp002969	481.1	319.06	480.09	C21H20O13	[M+H]+	Myricetin-3-O-galactoside*	Flavonoids	Flavonols	15648-86-9	1	1.6505e+06	679050	2.0197e+06	5.51216e+07	5.49436e+07	5.08513e+07	1.50247e+07	1.54201e+07	1.11258e+07	4.89748e+07	4.11954e+07	4.90832e+07	2.17982e+07	2.75369e+07	2.88273e+07	-	-	CM00807	MetMap109
mws1454	477.14	315.086	478.147	C23H26O11	[M-H]-	Persicoside	Flavonoids	Flavanones	28978-03-2	3	1.45047e+07	1.40461e+07	1.46159e+07	1.3104e+07	1.24467e+07	1.36617e+07	1.38519e+07	1.4215e+07	1.32732e+07	8.37504e+06	7.08656e+06	8.19865e+06	6.53072e+06	8.11432e+06	8.08544e+06	-	-	-	-
mws0227	132.102	86.0964	131.095	C6H13NO2	[M+H]+	L-Leucine*	Amino acids and derivatives	Amino acids and derivatives	61-90-5	1	1.12363e+07	9.44737e+06	1.04423e+07	1.96259e+06	1.78737e+06	1.70063e+06	1.33922e+07	1.5335e+07	1.22549e+07	1.76306e+07	1.85548e+07	1.92288e+07	1.27849e+07	1.25178e+07	1.20596e+07	C00123	ko00280,ko00290,ko00966,ko00970,ko01100,ko01110,ko01210,ko01230,ko02010	C00123	-
MWSHY0113	465.102	303.058	464.096	C21H20O12	[M+H]+	Quercetin-3-O-galactoside (Hyperin)*	Flavonoids	Flavonols	482-36-0	1	1.41614e+06	1.43064e+06	1.22967e+06	2.07397e+07	2.12137e+07	2.00061e+07	1.3373e+07	1.46182e+07	1.29202e+07	1.85071e+07	1.88259e+07	1.76765e+07	1.01849e+07	1.32482e+07	1.43398e+07	C10073	-	C10073	-
Lhdp120302	389.22	209.15	388.21	C19H32O8	[M+H]+	Lauroside E	Terpenoids	Monoterpenoids	-	3	2.29414e+06	654231	1.0436e+06	3.71711e+06	3.74816e+06	3.6695e+06	1.51503e+07	1.03376e+07	1.5311e+07	1.34774e+07	7.22104e+06	7.50169e+06	4.09332e+06	4.68088e+06	6.06214e+06	-	-	-	-
MWSHY0046	465.1	303.05	464.096	C21H20O12	[M+H]+	Quercetin-3-O-glucoside (Isoquercitrin)*	Flavonoids	Flavonols	482-35-9	1	1.28925e+06	1.37087e+06	1.3115e+06	2.26614e+07	2.08386e+07	2.02855e+07	1.33757e+07	1.40418e+07	1.33187e+07	1.90955e+07	1.80999e+07	1.9747e+07	1.05904e+07	1.34457e+07	1.39069e+07	C05623	ko00944,ko01100,ko01110	C05623	-
Smgp004575	465.1	303.05	464.096	C21H20O12	[M+H]+	Quercetin-5-O-β-D-glucoside*	Flavonoids	Flavonols	-	1	1.19273e+06	1.4101e+06	1.25332e+06	2.07744e+07	1.97786e+07	1.97418e+07	1.4618e+07	1.33903e+07	1.26103e+07	1.70733e+07	1.83208e+07	1.8723e+07	1.0525e+07	1.43543e+07	1.645e+07	-	-	CM00568	MetMap116
Hmjp003123	479.08	303.06	478.075	C21H18O13	[M+H]+	Quercetin-5-O-glucuronide*	Flavonoids	Flavonols	-	1	1.0158e+07	1.35132e+07	1.57912e+07	4.27608e+07	4.765e+07	4.29101e+07	1.34753e+07	1.34834e+07	1.36241e+07	2.67049e+07	2.80328e+07	24623820	1.7903e+07	2.26001e+07	1.81387e+07	-	-	CM00573	MetMap117
pmp001309	465.1	303.05	464.096	C21H20O12	[M+H]+	6-Hydroxykaempferol-7-O-glucoside	Flavonoids	Flavonols	-	1	1.85888e+06	1.3426e+06	1.42627e+06	2.02666e+07	2.03254e+07	2.02803e+07	1.32731e+07	1.32765e+07	1.38423e+07	1.52935e+07	1.88584e+07	1.94863e+07	1.01876e+07	1.41763e+07	1.42722e+07	-	-	CM00470	MetMap114
Lmmp003091	611.16	303.05	610.153	C27H30O16	[M+H]+	Quercetin-3-O-(4''-O-glucosyl)rhamnoside*	Flavonoids	Flavonols	59262-54-3	1	1.15507e+07	1.72723e+07	1.76152e+07	1.93656e+07	1.9466e+07	1.81354e+07	1.51416e+07	1.14974e+07	1.37218e+07	1.59921e+07	1.42079e+07	1.32229e+07	1.35586e+07	1.45042e+07	1.4017e+07	C17563	-	C17563	MetMap116
Lmsp004166	611.16	303.05	610.153	C27H30O16	[M+H]+	Quercetin-3-O-glucoside-7-O-rhamnoside*	Flavonoids	Flavonols	-	1	1.21793e+07	1.66087e+07	1.7393e+07	2.0529e+07	1.99664e+07	1.88202e+07	1.506e+07	1.15276e+07	1.37564e+07	1.52072e+07	1.63798e+07	1.29154e+07	1.29611e+07	1.55472e+07	1.30268e+07	-	-	CM00600	MetMap115
Lmsn001014	331.067	169.014	332.074	C13H16O10	[M-H]-	1-O-Galloyl-β-D-glucose*	Phenolic acids	Phenolic acids	58511-73-2	1	9.28052e+06	1.10596e+07	1.08171e+07	9.13118e+06	9.13827e+06	8.8774e+06	1.26998e+07	1.32937e+07	1.41231e+07	1.15734e+07	1.11715e+07	1.08829e+07	7.71362e+06	7.612e+06	7.26898e+06	C01158	ko00999	C01158	-
Lmfn000604	331.07	169.01	332.074	C13H16O10	[M-H]-	6-O-Galloyl-β-D-glucose*	Phenolic acids	Phenolic acids	13186-19-1	1	9.75572e+06	1.02033e+07	1.06037e+07	8.81724e+06	9.03496e+06	9.32324e+06	1.2444e+07	1.29265e+07	1.46925e+07	1.13066e+07	1.19636e+07	1.06419e+07	7.41938e+06	8.4526e+06	7.61162e+06	-	-	-	-
pme0436	577.14	407.08	578.142	C30H26O12	[M-H]-	Procyanidin B3	Tannins	Proanthocyanidins	23567-23-9	1	2.66742e+07	2.35979e+07	2.1895e+07	2.07299e+07	1.65766e+07	1.78552e+07	1.41337e+07	1.18653e+07	1.39018e+07	1.87226e+07	1.80817e+07	1.6993e+07	1.42063e+07	2.06498e+07	1.15273e+07	-	-	-	-
Lmjp002461	611.16	303.05	610.153	C27H30O16	[M+H]+	Quercetin-3-O-neohesperidoside*	Flavonoids	Flavonols	29662-79-1	1	1.22291e+07	1.59566e+07	1.69583e+07	1.97358e+07	1.88594e+07	1.89597e+07	1.44237e+07	1.13224e+07	1.34262e+07	1.71142e+07	1.50821e+07	1.38888e+07	1.19892e+07	1.45025e+07	1.24374e+07	-	-	CM00601	MetMap115
pme3207	141.019	59.0139	142.027	C6H6O4	[M-H]-	Muconic acid	Organic acids	Organic acids	1119-72-8	3	1.90426e+07	1.46481e+07	1.44086e+07	8.01986e+06	8.73052e+06	7.51877e+06	1.46675e+07	1.52987e+07	8.89529e+06	1.08212e+07	1.29939e+07	8.55795e+06	1.69196e+07	1.81713e+07	9.26978e+06	C02480	ko01100	C02480	-
MWSHY0067	611.16	303.05	610.153	C27H30O16	[M+H]+	Quercetin-3-O-rutinoside (Rutin)*	Flavonoids	Flavonols	153-18-4	1	1.20752e+07	1.94475e+07	1.5374e+07	1.59922e+07	1.87262e+07	1.74611e+07	1.46561e+07	1.08075e+07	1.33889e+07	1.54328e+07	1.3665e+07	1.44087e+07	1.32103e+07	1.51663e+07	1.36741e+07	C05625	ko00944,ko01100,ko01110	C05625	-
Lmdp003286	465.1	303.06	464.096	C21H20O12	[M+H]+	Quercetin-3-O-alloside; Isohyperoside*	Flavonoids	Flavonols	35589-21-0	1	1.15853e+06	1.37318e+06	1.48705e+06	2.09114e+07	2.12331e+07	1.9552e+07	1.26914e+07	1.31747e+07	1.29541e+07	1.754e+07	1.87321e+07	1.73752e+07	1.11244e+07	1.41318e+07	1.45998e+07	-	-	CM00680	MetMap116
pmn001640	449.07	316	450.08	C20H18O12	[M-H]-	Myricetin-3-O-arabinoside*	Flavonoids	Flavonols	132679-85-7	1	2.80646e+07	1.76898e+07	3.3934e+07	2.20622e+07	5.22137e+07	4.31833e+07	1.52338e+07	9.62606e+06	1.36617e+07	1.88263e+07	3.91071e+07	2.47766e+07	1.59841e+07	1.9136e+07	2.22359e+07	-	-	CM00802	MetMap109
pme0026	147.113	84.0808	146.106	C6H14N2O2	[M+H]+	L-Lysine	Amino acids and derivatives	Amino acids and derivatives	56-87-1	3	1.69447e+07	1.63848e+07	1.66487e+07	2.34043e+06	1.84517e+06	2.01068e+06	1.3057e+07	1.19362e+07	1.32929e+07	1.83006e+07	1.7941e+07	1.76841e+07	2.05588e+07	1.79766e+07	1.72019e+07	C00047	ko00300,ko00310,ko00470,ko00780,ko00960,ko00970,ko01100,ko01110,ko01210,ko01230,ko02010	C00047	-
mws0250	182.08	136.08	181.074	C9H11NO3	[M+H]+	L-Tyrosine*	Amino acids and derivatives	Amino acids and derivatives	60-18-4	1	3.71247e+07	1.62692e+07	1.49349e+07	1.05693e+07	8.19876e+06	8.99734e+06	1.00929e+07	1.63298e+07	1.14259e+07	2.73452e+07	2.08542e+07	2.20469e+07	2.19613e+07	1.58021e+07	2.61112e+07	C00082	ko00130,ko00261,ko00350,ko00360,ko00400,ko00460,ko00730,ko00940,ko00950,ko00965,ko00966,ko00970,ko00999,ko01100,ko01110,ko01210,ko01230,ko01240	C00082	-
Hmln000659	331.07	169.01	332.074	C13H16O10	[M-H]-	3-O-Galloyl-D-glucose*	Phenolic acids	Phenolic acids	-	1	9.05658e+06	9.25353e+06	9.79061e+06	369020	8.26777e+06	325069	1.17505e+07	1.25789e+07	1.33484e+07	1.04377e+07	1.20791e+07	9.91511e+06	7.10203e+06	6.90415e+06	7.21115e+06	-	-	-	-
Zmcp002666	627.14	303.05	626.148	C27H30O17	[M+H]+	Quercetin-3,7-Di-O-glucoside*	Flavonoids	Flavonols	6892-74-6	3	1.27293e+06	1.19115e+06	2.02283e+06	1.21318e+07	1.35703e+07	1.2609e+07	1.18536e+07	1.24141e+07	1.31879e+07	1.15802e+07	1.14835e+07	1.21302e+07	6.73925e+06	8.47249e+06	8.68244e+06	-	-	CM00611	MetMap115,MetMap116
pme0193	147.076	84.0444	146.069	C5H10N2O3	[M+H]+	L-Glutamine	Amino acids and derivatives	Amino acids and derivatives	56-85-9	3	1.57873e+07	1.64677e+07	1.5735e+07	2.2628e+06	1.85348e+06	1.89682e+06	1.32981e+07	1.14441e+07	1.23729e+07	1.77369e+07	1.87755e+07	1.65189e+07	2.06783e+07	1.64901e+07	1.63624e+07	C00064	ko00220,ko00230,ko00240,ko00250,ko00470,ko00630,ko00750,ko00910,ko00970,ko01100,ko01230,ko01232,ko01240,ko02010	C00064	-
Zmhn001703	331.07	169.02	332.074	C13H16O10	[M-H]-	5-O-Galloyl-D-hamamelose*	Phenolic acids	Phenolic acids	-	1	9.38679e+06	9.38595e+06	1.02173e+07	8.1097e+06	8.06901e+06	8.81479e+06	1.12856e+07	1.2114e+07	1.35035e+07	1.08757e+07	1.08509e+07	1.04489e+07	9.13245e+06	7.55893e+06	7.25105e+06	-	-	-	-
Zahp011689	205.09	149.02	204.079	C12H12O3	[M+H]+	2,2-dimethylchromene-6-carboxylic acid	Others	Others	34818-56-9	1	1.37062e+07	1.2315e+07	1.2321e+07	1.1899e+07	1.17604e+07	1.14647e+07	1.2964e+07	1.21295e+07	1.15567e+07	1.46305e+07	1.39639e+07	1.4224e+07	1.90642e+07	1.42737e+07	1.25518e+07	-	-	-	-
Sahp003947	387.2	207.14	386.194	C19H30O8	[M+H]+	Staphylionoside A	Terpenoids	Sesquiterpenoids	-	3	2.33274e+06	2.59225e+06	1.96654e+06	8.23258e+06	7.32315e+06	7.25863e+06	1.24931e+07	1.48033e+07	9.29047e+06	1.49237e+07	1.21552e+07	1.35831e+07	9.96352e+06	8.78962e+06	8.92687e+06	-	-	-	-
MWS04559g	182.08	136.08	181.074	C9H11NO3	[M+H]+	3-Hydroxy-L-phenylalanine*	Amino acids and derivatives	Amino acids and derivatives	587-33-7	1	2.54216e+07	1.44179e+07	1.48313e+07	1.04607e+07	9.02839e+06	1.00291e+07	1.00853e+07	1.45361e+07	1.18128e+07	2.89613e+07	2.05992e+07	2.32332e+07	2.27003e+07	1.78371e+07	2.22567e+07	C20807	-	C20807	-
Lmlp005236	451.123	289.083	450.116	C21H22O11	[M+H]+	Dihydrokaempferol-3-O-glucoside*	Flavonoids	Flavanonols	31049-08-8	3	4.74595e+06	4.50913e+06	3.95563e+06	1.58597e+07	1.44611e+07	1.44797e+07	1.26452e+07	1.23511e+07	1.14105e+07	1.4595e+07	1.35596e+07	1.40898e+07	9.30708e+06	6.72876e+06	1.13705e+07	-	-	CM00464	MetMap113,MetMap114
Hmgp002327	188.07	118.06	187.063	C11H9NO2	[M+H]+	3-amino-2-naphthoic acid*	Alkaloids	Alkaloids	-	1	1.63259e+07	1.55624e+07	1.51615e+07	2.23259e+07	2.07368e+07	2.05502e+07	1.21094e+07	1.33621e+07	1.0833e+07	3.41802e+07	2.91789e+07	3.13183e+07	2.47841e+07	2.41473e+07	2.01515e+07	-	-	-	-
Wdgp002258	355.17	163.04	354.158	C20H22N2O4	[M+H]+	16-hydroxyalstonisine	Alkaloids	Plumerane	-	3	3.02029e+07	2.77372e+07	2.89452e+07	2.41687e+07	2.65947e+07	2.63918e+07	1.19855e+07	1.19135e+07	1.23672e+07	1.15756e+07	1.16964e+07	1.2772e+07	1.06544e+07	1.70841e+07	1.85195e+07	-	-	-	-
MW0152848	355.21	163.04	354.202	C15H26N6O4	[M+H]+	Lys-Ala-His	Amino acids and derivatives	Amino acids and derivatives	-	3	1.94839e+07	1.88093e+07	2.03879e+07	1.78375e+07	1.95524e+07	1.93991e+07	1.24405e+07	1.3025e+07	1.03772e+07	1.48401e+07	1.35713e+07	1.51442e+07	1.62022e+07	1.443e+07	1.44095e+07	-	-	-	-
pmf0174	157.16	157.16	158.167	C10H22O	[M-H]-	1-Decanol*	Others	Alcohol compounds	112-30-1	3	1.10877e+07	1.10563e+07	1.0871e+07	7.19366e+06	9.22504e+06	9.15632e+06	1.21587e+07	1.20255e+07	1.08801e+07	1.06206e+07	9.92543e+06	9.73699e+06	1.34433e+07	1.145e+07	1.04989e+07	C01633	-	C01633	-
Hmln002199	505.1	300.03	506.106	C23H22O13	[M-H]-	Quercetin-3-O-(6''-O-acetyl)galactoside	Flavonoids	Flavonols	-	1	3.03393e+07	1.8622e+07	3.51993e+07	2.67649e+07	2.47551e+07	2.53354e+07	9.95352e+06	1.103e+07	1.35645e+07	2.35749e+07	1.42478e+07	1.34712e+07	1.75416e+07	8.92949e+06	1.28473e+07	-	-	CM00580	MetMap115
pmp000585	519.11	271.06	518.106	C24H22O13	[M+H]+	Apigenin-7-O-(6''-malonyl)glucoside	Flavonoids	Flavones	86546-87-4	1	4.21622e+07	3.97783e+07	4.37823e+07	3.72646e+07	3.80076e+07	3.90832e+07	1.02782e+07	1.31758e+07	1.10855e+07	1.79619e+07	1.96809e+07	1.76082e+07	1.82385e+07	2.3603e+07	2.26399e+07	C10020	-	C10020	-
WaYn005089	447.13	285.08	448.137	C22H24O10	[M-H]-	Neosakuranin	Flavonoids	Chalcones	-	3	5.12831e+06	4.7988e+06	4.06133e+06	5.91802e+06	4.75945e+06	5.60427e+06	1.78146e+07	7.03682e+06	9.49324e+06	7.73811e+06	7.02587e+06	7.58595e+06	6.70354e+06	7.90236e+06	7.43644e+06	-	-	-	-
Hmln013535	239.2	223.02	240.209	C15H28O2	[M-H]-	Cryptomeridiol	Terpenoids	Sesquiterpenoids	4666-84-6	2	2.65527e+07	1.34281e+07	3.37537e+07	1.03141e+07	7.44942e+06	9.31621e+06	1.29081e+07	9.08194e+06	1.19973e+07	9.28255e+06	7.8939e+06	1.27051e+07	6.381e+07	6.18882e+07	5.29028e+07	C17676	-	C17676	-
Lmqp003647	479.08	303.05	478.075	C21H18O13	[M+H]+	Herbacetin-3-O-glucuronide*	Flavonoids	Flavonols	-	1	1.38295e+07	9.5527e+06	1.1866e+07	4.44982e+07	4.35448e+07	4.07743e+07	1.14782e+07	1.10071e+07	1.14995e+07	2.35218e+07	2.66597e+07	2.25703e+07	1.19907e+07	1.96957e+07	1.50343e+07	-	-	CM00529	MetMap114
Zmxp003107	611.161	287.057	610.153	C27H30O16	[M+H]+	Luteolin-7,3'-di-O-glucoside	Flavonoids	Flavones	52187-80-1	3	2.69635e+07	3.24288e+07	2.01447e+07	2.68914e+07	2.29558e+07	2.53111e+07	1.13425e+07	1.13394e+07	1.11428e+07	1.53586e+07	1.26509e+07	1.29918e+07	1.38505e+07	1.52272e+07	1.83936e+07	-	-	CM00181	MetMap105
Lafp004228	371.21	209.15	370.199	C19H30O7	[M+H]+	(6R,9R)-3-Oxo-α-ionol-β-D-glucoside	Terpenoids	Sesquiterpenoids	-	3	1.47053e+06	1.22781e+06	1.11121e+06	1.02491e+07	1.13432e+07	1.08967e+07	1.12901e+07	1.19291e+07	1.04286e+07	1.75342e+07	1.77101e+07	1.87807e+07	8.33786e+06	1.18368e+07	1.16494e+07	-	-	-	-
MWSslk062	241.085	225.056	242.094	C15H14O3	[M-H]-	4'-Methoxyresveratrol	Others	Stilbene	33626-08-3	3	1.37684e+07	1.40007e+07	1.4e+07	1.33312e+07	1.26381e+07	1.24006e+07	1.17689e+07	1.0878e+07	1.09379e+07	1.20647e+07	1.14164e+07	1.12002e+07	1.03065e+07	1.04957e+07	9.76616e+06	-	-	-	-
MWSHY0132	449.108	303.05	448.101	C21H20O11	[M+H]+	Quercetin-3-O-rhamnoside(Quercitrin)	Flavonoids	Flavonols	522-12-3	3	338451	321060	300285	2.88971e+07	2.84564e+07	2.68027e+07	1.18248e+07	1.05941e+07	1.11497e+07	21074664	2.12356e+07	2.08489e+07	1.23877e+07	1.59417e+07	1.62016e+07	C01750	ko00944	C01750	-
Lmsp004915	449.11	287.06	448.101	C21H20O11	[M+H]+	Aureusidin-4-O-glucoside	Flavonoids	Aurones	-	3	1.32069e+06	1.3325e+06	1.15241e+06	1.6995e+07	2.12305e+07	1.20752e+07	1.31197e+07	7.87143e+06	1.2407e+07	1.81734e+07	1.37719e+07	1.16263e+07	1.01407e+07	1.40259e+07	9.45567e+06	-	-	-	-
mws1015	339.072	177.019	340.079	C15H16O9	[M-H]-	Esculin (6,7-Dihydroxycoumarin-6-O-glucoside)*	Lignans and Coumarins	Coumarins	531-75-9	1	3.81956e+06	3.56732e+06	4.23273e+06	3.26911e+06	3.39682e+06	2.93642e+06	1.15904e+07	1.12511e+07	1.0429e+07	4.27805e+06	3.83347e+06	3.62292e+06	5.67785e+06	4.70741e+06	4.65038e+06	C09264	-	C09264	MetMap129
Labn002264	315.11	153.05	316.116	C14H20O8	[M-H]-	Grevilloside G	Phenolic acids	Phenolic acids	791846-69-0	3	5.68473e+06	5.11584e+06	5.90782e+06	4.82611e+06	6.10128e+06	3.94678e+06	1.24648e+07	1.07212e+07	1.00501e+07	1.22263e+07	1.35359e+07	9.82732e+06	8.87124e+06	1.01911e+07	8.25908e+06	-	-	-	-
Zbln003676	385.13	205.05	386.137	C21H22O7	[M-H]-	7-hydroxy-4-methoxyphenanthrene-2-O-glucoside	Quinones	PhenAnthraquinones	-	2	2.59738e+06	2.80869e+06	2.93754e+06	2.26179e+06	2.91022e+06	2.63401e+06	1.08593e+07	1.05336e+07	1.18094e+07	7.20599e+06	8.87843e+06	8.30459e+06	7.15637e+06	6.85253e+06	5.60993e+06	-	-	-	-
Lmdp004892	535.11	287.05	534.101	C24H22O14	[M+H]+	Kaempferol-3-O-(6''-malonyl)galactoside*	Flavonoids	Flavonols	-	1	1.0192e+07	1.22798e+07	9.37622e+06	1.73859e+07	1.37162e+07	2.09457e+07	1.0667e+07	1.12744e+07	1.0912e+07	1.48058e+07	5.26786e+06	1.67585e+07	1.68212e+07	2.14351e+07	1.38776e+07	-	-	CM00477	MetMap113
Wdtp002974	404.15	207.06	403.149	C18H21N5O6	[M+H]+	N-(p-hydroxybenzyl) adenosine	Nucleotides and derivatives	Nucleotides and derivatives	-	1	329441	205746	286909	2.03071e+06	2.28759e+06	2.51904e+06	1.17438e+07	9.70188e+06	11219244	9.05226e+06	8.30038e+06	8.87097e+06	5.9047e+06	6.11303e+06	6.71461e+06	-	-	-	-
Lmpp003465	481.1	319.04	480.09	C21H20O13	[M+H]+	Myricetin-3-O-β-D-glucoside*	Flavonoids	Flavonols	19833-12-6	1	1.02308e+06	939597	967928	3.92225e+07	3.59761e+07	3.67568e+07	1.11004e+07	1.1354e+07	9.65811e+06	3.15925e+07	2.92386e+07	3.52641e+07	1.50099e+07	1.94593e+07	2.03531e+07	-	-	CM00806	MetMap109
Wagp002617	324.11	162.06	323.101	C15H17NO7	[M+H]+	D-Glucosyl Indole-3-Carboxylate	Alkaloids	Plumerane	-	3	480638	410472	411686	2.47932e+06	2.63749e+06	3.71255e+06	7.53503e+06	1.65356e+07	7.51776e+06	8.75458e+06	7.289e+06	7.76217e+06	4.95467e+06	5.35162e+06	5.47999e+06	-	-	-	-
MWSHC20102	197.08	151.04	196.074	C10H12O4	[M+H]+	3-Hydroxy-1-(4-Hydroxy-3-Methoxyphenyl)Propan-1-One	Others	Ketone compounds	2196-18-1	2	3.49845e+06	2.23799e+06	2.61485e+06	9.75206e+06	1.01942e+07	1.06051e+07	1.03915e+07	1.13921e+07	9.51235e+06	1.1754e+07	1.2782e+07	1.16967e+07	1.13219e+07	1.10778e+07	9.11124e+06	-	-	-	-
Lmbp002592	611.16	287.05	610.153	C27H30O16	[M+H]+	Kaempferol-3,7-O-diglucoside	Flavonoids	Flavonols	25615-14-9	2	1.87065e+07	2.86041e+07	3.15926e+07	2.0551e+07	2.22095e+07	2.19263e+07	1.10705e+07	9.47124e+06	1.05323e+07	1.22763e+07	1.22624e+07	1.10299e+07	1.20941e+07	1.4842e+07	1.29241e+07	-	-	-	-
MWSHC20163	255.238	255.237	256.24	C16H32O2	[M-H]-	Cetostearic acid	Lipids	Free fatty acids	-	3	1.02535e+07	9.57108e+06	8.8695e+06	9.48648e+06	1.01732e+07	8.19135e+06	1.13765e+07	1.03639e+07	9.14622e+06	1.04059e+07	8.38638e+06	7.89513e+06	1.07366e+07	1.02618e+07	1.12526e+07	-	-	-	-
Zmmp000606	148.1	84.08	147.089	C6H13NO3	[M+H]+	2-Amino-4-hydroxy-3-methylpentanoic acid	Amino acids and derivatives	Amino acids and derivatives	-	3	2.02313e+07	1.6157e+07	1.61767e+07	6.33515e+06	4.58639e+06	4.8163e+06	1.20628e+07	8.70318e+06	1.00711e+07	9.37951e+06	9.62309e+06	8.43728e+06	1.61361e+07	1.12071e+07	1.09459e+07	-	-	-	-
Ladp002110	206.04	160.04	205.037	C10H7NO4	[M+H]+	4-hydroxy-2-oxo-1,2-dihydroquinoline-3-carboxylic acid	Alkaloids	Quinoline alkaloids	73776-24-6	1	3.0892e+06	2.93565e+06	3.03812e+06	7.29242e+06	7.15498e+06	6.7462e+06	9.95106e+06	1.26459e+07	8.21801e+06	1.39857e+07	1.45745e+07	1.88827e+07	1.19064e+07	8.78566e+06	8.29666e+06	-	-	-	-
MW0148043	324.11	162.06	323.097	C11H21N3O4S2	[M+H]+	Cys-Met-Ala	Amino acids and derivatives	Amino acids and derivatives	-	3	608271	397614	538214	3.16909e+06	3.24175e+06	3.04215e+06	1.19078e+07	1.05299e+07	8.19356e+06	9.06954e+06	9.08214e+06	1.04597e+07	7.28014e+06	7.17228e+06	6.95683e+06	-	-	-	-
Zbnp004170	451.12	289.07	450.116	C21H22O11	[M+H]+	Eriodictyol-3'-O-glucoside*	Flavonoids	Flavanones	-	3	3.9854e+06	3.57028e+06	3.62584e+06	8.94708e+06	1.04011e+07	1.1104e+07	1.08448e+07	9.65919e+06	1.00526e+07	9.75543e+06	1.1087e+07	1.05205e+07	7.1917e+06	8.75574e+06	8.71332e+06	-	-	-	-
Hmpp003270	449.11	287.05	448.101	C21H20O11	[M+H]+	Luteolin-4'-O-glucoside*	Flavonoids	Flavones	6920-38-3	2	1.20608e+06	1.28641e+06	1.06557e+06	1.62431e+07	1.51696e+07	1.62386e+07	1.17385e+07	6.39902e+06	1.22753e+07	1.78108e+07	1.15264e+07	1.7521e+07	1.04888e+07	8.81049e+06	8.17926e+06	-	-	CM00160	MetMap105
Lmfn003630	449.07	316.02	450.08	C20H18O12	[M-H]-	Myricetin-3-O-xyloside*	Flavonoids	Flavonols	-	1	3.26926e+07	1.32526e+07	2.9865e+07	2.29242e+07	3.16231e+07	2.53364e+07	1.05056e+07	1.04209e+07	9.43773e+06	1.92074e+07	2.58305e+07	2.52381e+07	1.59244e+07	1.59938e+07	1.91602e+07	-	-	CM00803	MetMap109
mws4183	433.08	300.03	434.085	C20H18O11	[M-H]-	Quercetin-3-O-arabinoside	Flavonoids	Flavonols	22255-13-6	2	7.83885e+06	1.14377e+07	6.66082e+06	1.274e+07	7.83053e+06	1.31518e+07	9.05846e+06	1.20616e+07	8.92129e+06	1.12634e+07	1.19508e+07	9.67919e+06	1.21258e+07	7.48251e+06	1.00398e+07	-	-	CM00560	MetMap116
Xmyp005654	449.11	287.06	448.101	C21H20O11	[M+H]+	Kaempferol-4'-O-glucoside*	Flavonoids	Flavonols	52222-74-9	1	862307	1.15348e+06	920853	1.96953e+07	1.91575e+07	1.74727e+07	1.23684e+07	6.38645e+06	1.12268e+07	1.54212e+07	1.50162e+07	1.46984e+07	9.68267e+06	1.12648e+07	1.24054e+07	-	-	CM00461	MetMap114
MWSHY0136	449.108	287.055	448.101	C21H20O11	[M+H]+	Kaempferol-3-O-glucoside (Astragalin)*	Flavonoids	Flavonols	480-10-4	1	1.41638e+06	1.33679e+06	1.18457e+06	1.75714e+07	2.03033e+07	1.37376e+07	1.32806e+07	7.82447e+06	8.82055e+06	1.1644e+07	1.33489e+07	1.21116e+07	9.96273e+06	1.34176e+07	9.12915e+06	C12249	ko00944,ko01110	C12249	MetMap113
Wbtn004921	451.1	341.07	452.111	C24H20O9	[M-H]-	9-hydroxy-2-(3-hydroxy-4-methoxyphenyl)-3-(hydroxymethyl)-12-methoxy-2,3-dihydro-1,4,5-trioxatetraphen-10-one	Others	Ketone compounds	-	3	9.18887e+06	6.43406e+06	9.1263e+06	7.03589e+06	7.511e+06	7.04171e+06	1.04883e+07	8.1874e+06	1.12002e+07	1.32456e+07	1.51915e+07	1.32837e+07	9.25967e+06	8.17709e+06	9.01053e+06	-	-	-	-
Latp011219	149.1	121.06	148.088	C10H12O	[M+H]+	3,5-Dimethyl-2,3-dihydrobenzofuran	Others	Others	-	3	1.19285e+07	1.11548e+07	1.06572e+07	9.91331e+06	9.58388e+06	9.30716e+06	1.05982e+07	9.98232e+06	9.22484e+06	1.21937e+07	1.2008e+07	1.12902e+07	1.79744e+07	1.19577e+07	9.98683e+06	-	-	-	-
Zmhp002730	627.16	303.05	626.148	C27H30O17	[M+H]+	6-Hydroxykaempferol-6,7-O-Diglucoside*	Flavonoids	Flavonols	-	1	1.49385e+06	1.66013e+06	1.98045e+06	1.26986e+07	1.10888e+07	1.08167e+07	8.94577e+06	1.14289e+07	9.1943e+06	8.8711e+06	9.11607e+06	1.05647e+07	5.64245e+06	7.06235e+06	6.71732e+06	-	-	-	-
Hmlp003068	627.15	303.05	626.148	C27H30O17	[M+H]+	Quercetin-3-O-(4''-glucosyl)glucoside; Meratin*	Flavonoids	Flavonols	27215-04-9	3	1.42375e+06	1.35786e+06	1.49975e+06	1.18305e+07	1.09769e+07	1.12313e+07	1.04953e+07	8.37503e+06	1.02424e+07	8.93849e+06	9.57169e+06	9.48319e+06	5.79279e+06	6.10994e+06	6.59216e+06	-	-	-	-
MW0145837	424.22	209.12	423.212	C19H29N5O6	[M+H]+	Asn-Lys-Tyr	Amino acids and derivatives	Amino acids and derivatives	-	3	97701.5	511622	505175	3.916e+06	3.94034e+06	3.09064e+06	9.19583e+06	1.09288e+07	8.52635e+06	1.02477e+07	8.4994e+06	9.63231e+06	5.16123e+06	6.44622e+06	6.82858e+06	-	-	-	-
Lhwp110305	519.24	207.14	518.236	C24H38O12	[M+H]+	(6S,7E,9R)-vomifoliol-9-O-β-D-Xyl-(1-6)-O-β-D-Glu	Terpenoids	Monoterpenoids	-	1	1.72895e+06	1.18469e+06	1.23068e+06	6.00974e+06	5.97364e+06	4.90707e+06	8.66664e+06	1.09768e+07	8.94723e+06	8.74178e+06	8.93333e+06	1.10447e+07	5.4315e+06	7.93987e+06	6.69481e+06	-	-	-	-
mws0275	133.01	71.01	134.022	C4H6O5	[M-H]-	L-Malic acid*	Organic acids	Organic acids	97-67-6	1	2.52606e+07	1.93074e+07	2.19062e+07	2.51372e+07	1.992e+07	2.2831e+07	9.95277e+06	1.01079e+07	8.46761e+06	1.49203e+07	1.51653e+07	1.43823e+07	2.76857e+07	2.05101e+07	1.93915e+07	C00149	ko00020,ko00620,ko00630,ko00710,ko01100,ko01110,ko01200	C00149	-
Xmyp005599	611.16	287.06	610.153	C27H30O16	[M+H]+	Kaempferol-3-O-galactoside-4'-O-glucoside	Flavonoids	Flavonols	-	2	1.66781e+07	2.29908e+07	3.56451e+07	1.88832e+07	1.85836e+07	1.72565e+07	9.82283e+06	9.21413e+06	9.48386e+06	1.06921e+07	1.22543e+07	9.31768e+06	1.09775e+07	1.29146e+07	1.05255e+07	-	-	CM00493	MetMap113,MetMap114
pmn001415	451.1	341.06	452.111	C24H20O9	[M-H]-	Catechin-(7,8-bc)-4β-(3,4-dihydroxyphenyl)-dihydro-2-(3H)-one	Flavonoids	Flavanols	-	1	7.60921e+06	5.94647e+06	8.71737e+06	5.83561e+06	7.92572e+06	6.46252e+06	8.54209e+06	8.70848e+06	1.07433e+07	1.00036e+07	1.49564e+07	1.3226e+07	9.41024e+06	9.17079e+06	1.14473e+07	-	-	-	-
MWSmce056	205.09	146.06	204.09	C11H12N2O2	[M+H]+	DL-Tryptophan	Amino acids and derivatives	Amino acids and derivatives	54-12-6	1	1.41461e+07	1.43549e+07	1.22271e+07	1.6774e+07	1.58562e+07	1.55456e+07	9.18904e+06	1.16147e+07	7.18324e+06	2.46734e+07	2.63721e+07	2.63129e+07	2.15913e+07	1.55438e+07	1.59938e+07	C00806	-	C00806	-
pmb0855	496.34	184.07	495.332	C24H50NO7P	[M+H]+	LysoPC 16:0	Lipids	LPC	17364-16-8	2	9.38996e+06	9.58372e+06	9.62591e+06	1.25733e+07	1.30421e+07	1.22205e+07	7.72544e+06	9.22873e+06	1.05227e+07	4.76663e+06	5.03786e+06	5.43111e+06	6.07721e+06	7.07228e+06	7.12166e+06	-	-	-	-
Zbsp003407	595.17	427.1	594.159	C27H30O15	[M+H]+	Apigenin-6,8-di-C-glucoside (Vicenin-2)	Flavonoids	Flavones	23666-13-9	1	5.81507e+06	7.68767e+06	1.00291e+07	9.84767e+06	9.646e+06	9.52674e+06	9.30652e+06	8.93465e+06	9.09614e+06	8.32696e+06	8.6162e+06	9.64248e+06	7.94519e+06	9.49712e+06	8.42011e+06	C10195	-	C10195	-
Smln206143	439.1	96.95	440.114	C20H24O9S	[M-H]-	Hallactone B	Terpenoids	Ditepenoids	-	3	44037.9	44037.9	44037.9	8.80103e+06	8.4787e+06	9.24692e+06	9.47986e+06	8.39741e+06	9.45166e+06	9.04544e+06	8.42811e+06	9.31559e+06	1.00367e+07	1.04799e+07	9.44706e+06	C09105	-	C09105	-
pmp000589	551.1	303.05	550.096	C24H22O15	[M+H]+	Quercetin-7-O-(6''-malonyl)glucoside	Flavonoids	Flavonols	98767-37-4	1	6.97408e+06	7.11877e+06	9.11175e+06	4.2832e+07	4.18182e+07	4.98749e+07	1.02616e+07	8.10969e+06	8.9042e+06	1.62783e+07	2.1103e+07	1.59211e+07	1.37585e+07	1.6709e+07	1.54484e+07	-	-	CM00583	MetMap116
Wbmp003788	389.22	209.15	388.21	C19H32O8	[M+H]+	3,4-Dihydroxy-7,8-dihydro-β-ionone-4-O-β-D-glucoside	Terpenoids	Sesquiterpenoids	-	3	1.424e+06	1.02865e+06	1.22703e+06	8.42133e+06	7.49237e+06	7.25363e+06	9.30112e+06	9.59347e+06	8.31084e+06	7.55088e+06	7.08823e+06	7.23782e+06	5.77243e+06	6.46121e+06	6.3906e+06	-	-	-	-
mws0367	277.22	277.22	278.225	C18H30O2	[M-H]-	α-Linolenic Acid	Lipids	Free fatty acids	463-40-1	2	1.85588e+07	1.6861e+07	1.69923e+07	1.99239e+07	1.76743e+07	1.69817e+07	9.34758e+06	8.96074e+06	8.66513e+06	4.26974e+06	3.71824e+06	3.98707e+06	4.01516e+07	4.02813e+07	3.81462e+07	C06427	ko00592,ko01040,ko01100,ko01110	C06427	-
mws1526	359.13	197.08	358.126	C16H22O9	[M+H]+	Sweroside	Terpenoids	Monoterpenoids	14215-86-2	3	2.54923e+06	1.8334e+06	2.57032e+06	9.5464e+06	9.0218e+06	1.05248e+07	9.91432e+06	8.43736e+06	8.30036e+06	1.30931e+07	1.03323e+07	1.21449e+07	9.60343e+06	8.49048e+06	1.00183e+07	C17071	-	C17071	-
Ladp006326	447.13	285.08	446.121	C22H22O10	[M+H]+	Derriscandenoside A	Flavonoids	Isoflavones	-	3	3.31355e+07	3.35935e+07	3.40113e+07	1.64628e+07	1.52697e+07	1.58375e+07	8.29512e+06	1.00731e+07	8.04667e+06	3.20213e+07	3.16531e+07	3.49735e+07	1.39476e+07	1.75895e+07	1.63952e+07	-	-	-	-
Hmmp001310	188.07	118.07	187.063	C11H9NO2	[M+H]+	3-Indoleacrylic acid*	Alkaloids	Plumerane	1204-06-4	1	1.19501e+07	1.14216e+07	1.28063e+07	1.54642e+07	1.51247e+07	1.48018e+07	8.24432e+06	1.07868e+07	7.38145e+06	2.38836e+07	2.09502e+07	2.07184e+07	1.57686e+07	1.5826e+07	1.45952e+07	C21283	-	C21283	-
pme2827	239.238	223.242	240.245	C16H32O	[M-H]-	Palmitaldehyde	Lipids	Free fatty acids	629-80-1	3	1.07331e+07	1.0549e+07	1.08695e+07	1.01413e+07	1.00095e+07	9.14319e+06	9.05873e+06	8.63204e+06	8.57353e+06	9.1372e+06	8.42379e+06	8.11759e+06	7.55267e+06	7.55009e+06	7.74835e+06	C00517	ko00071	C00517	-
mws0281	191.02	111.01	192.027	C6H8O7	[M-H]-	Citric Acid	Organic acids	Organic acids	77-92-9	2	4.71778e+06	3.40051e+06	4.39424e+06	4.51059e+06	4.2683e+06	4.9804e+06	8.83784e+06	8.84311e+06	8.16421e+06	6.68815e+06	7.57014e+06	7.89421e+06	1.21115e+07	1.57676e+07	1.2731e+07	C00158	ko00020,ko00250,ko00630,ko01100,ko01110,ko01200,ko01210,ko01230,ko01240	C00158	-
Wcsn010254	277.22	277.22	278.225	C18H30O2	[M-H]-	4-[3-(4,8-dimethylnona-3,7-dienyl)-3-methyloxiran-2-yl]butan-2-one*	Others	Others	-	1	1.77772e+07	1.65106e+07	1.65424e+07	1.97469e+07	1.73867e+07	1.68282e+07	8.81083e+06	8.69662e+06	8.21057e+06	4.29928e+06	3.74372e+06	3.90464e+06	4.03466e+07	3.98784e+07	3.80443e+07	-	-	-	-
Wcsn010224	277.217	277.219	278.225	C18H30O2	[M-H]-	14-hydroxy-2,6,10-trimethylpentadeca-2,5,10-trien-4-one*	Others	Others	-	1	1.78553e+07	1.70854e+07	1.63131e+07	1.97191e+07	1.76147e+07	1.67364e+07	8.65217e+06	8.8787e+06	8.17657e+06	4.27772e+06	3.59084e+06	3.87014e+06	4.00058e+07	4.0405e+07	3.76633e+07	-	-	-	-
Hmpp002612	611.16	287.05	610.153	C27H30O16	[M+H]+	Luteolin-7-O-gentiobioside	Flavonoids	Flavones	-	1	3.15783e+07	1.92632e+07	2.53568e+07	1.34848e+07	1.22782e+07	1.36492e+07	8.57223e+06	8.28884e+06	8.35606e+06	7.913e+06	8.77838e+06	8.33133e+06	9.49803e+06	9.76527e+06	1.00638e+07	-	-	CM00180	MetMap105
mws2108	353.09	191.06	354.095	C16H18O9	[M-H]-	Cryptochlorogenic acid (4-O-Caffeoylquinic acid)*	Phenolic acids	Phenolic acids	905-99-7	1	3.46824e+07	2.83992e+07	3.04322e+07	1.08131e+07	1.07173e+07	9.26138e+06	7.11687e+06	8.69285e+06	9.27555e+06	7.56088e+06	7.27194e+06	1.58024e+07	8.115e+06	1.2842e+07	6.37032e+06	-	-	-	-
Zbsp002256	579.171	271.06	579.171	C27H31O14+	[M]+	Pelargonidin-3-O-rutinoside	Flavonoids	Anthocyanidins	-	3	980026	1.17519e+06	1.27201e+06	1.66071e+07	1.85668e+07	1.65866e+07	8.35121e+06	8.59534e+06	8.0338e+06	1.28394e+07	1.31593e+07	12045201	9.53369e+06	9.6564e+06	1.13297e+07	C12644	ko00942	C12644	-
pme1816	353.09	191.06	354.095	C16H18O9	[M-H]-	Neochlorogenic acid (5-O-Caffeoylquinic acid)*	Phenolic acids	Phenolic acids	906-33-2	1	3.2197e+07	3.27015e+07	3.05152e+07	1.02468e+07	2.84653e+07	8.88694e+06	7.00273e+06	6.65707e+06	1.12672e+07	1.71172e+07	1.68234e+07	1.60576e+07	1.62339e+07	1.55712e+07	8.55242e+06	C17147	-	C17147	-
pmd0132	496.34	184.07	495.332	C24H50NO7P	[M+H]+	LysoPC 16:0(2n isomer)	Lipids	LPC	-	1	8.44436e+06	8.45233e+06	8.75489e+06	1.2242e+07	1.2506e+07	1.19541e+07	7.24002e+06	8.44103e+06	9.15533e+06	4.74348e+06	4.89675e+06	5.29131e+06	5.79091e+06	6.65813e+06	6.56615e+06	-	-	-	-
Lacp004884	447.13	285.08	446.121	C22H22O10	[M+H]+	Lasianthuoside A	Quinones	Anthraquinone	-	3	3.07433e+07	3.24609e+07	3.17744e+07	1.57012e+07	1.46269e+07	1.53185e+07	8.24293e+06	9.03729e+06	7.30329e+06	3.09563e+07	3.26425e+07	3.10811e+07	1.33609e+07	1.62399e+07	1.59351e+07	-	-	-	-
pmb0789	332.134	152.072	331.127	C14H21NO8	[M+H]+	Pyridoxine-5'-O-glucoside	Others	Vitamin	-	3	518009	708761	529736	4.5555e+06	5.49976e+06	4.01692e+06	7.34211e+06	1.08146e+07	6.3796e+06	9.1859e+06	1.00409e+07	9.35863e+06	5.19195e+06	6.0711e+06	6.49653e+06	C03996	-	C03996	-
MW0158205	465.18	303.05	464.173	C21H28N4O6S1	[M+H]+	Trp-Met-Glu	Amino acids and derivatives	Amino acids and derivatives	-	3	3.9272e+06	3.97663e+06	4.91402e+06	1.63306e+07	1.20357e+07	1.57341e+07	7.26842e+06	7.75869e+06	9.42339e+06	1.72452e+07	1.28589e+07	1.23748e+07	9.47459e+06	1.27764e+07	1.2813e+07	-	-	-	-
MW0158227	359.17	197.12	358.164	C18H22N4O4	[M+H]+	Trp-Pro-Gly	Amino acids and derivatives	Amino acids and derivatives	-	3	1.4854e+06	1.76593e+06	2.34067e+06	5.44056e+06	6.02524e+06	5.55964e+06	8.85839e+06	8.17565e+06	7.39034e+06	8.34994e+06	1.1429e+07	7.70522e+06	6.09007e+06	6.65098e+06	5.8538e+06	-	-	-	-
Lahp002857	595.15	409.09	594.137	C30H26O13	[M+H]+	Epicatechin-(4β→8)-epigallocatechin	Flavonoids	Flavanols	-	1	7.0883e+06	8.22977e+06	8.63418e+06	9.28837e+06	9.36762e+06	9.39864e+06	8985291	7.59765e+06	7.78359e+06	8.02121e+06	7.25859e+06	7.60117e+06	6.26638e+06	7.71933e+06	8.1875e+06	-	-	-	-
pmp000587	535.11	287.05	534.101	C24H22O14	[M+H]+	Luteolin-7-O-(6''-malonyl)glucoside*	Flavonoids	Flavones	-	1	9.66551e+06	1.03946e+07	9.56334e+06	2.35634e+07	2.16907e+07	2.26839e+07	7.75939e+06	9.7116e+06	6.8883e+06	6708900	6.04726e+06	1.61537e+07	8.65311e+06	1.10586e+07	1.40811e+07	C10103	-	C10103	MetMap105
mws0178	353.09	191.06	354.095	C16H18O9	[M-H]-	Chlorogenic acid (3-O-Caffeoylquinic acid)*	Phenolic acids	Phenolic acids	327-97-9	1	3.34275e+07	2.89899e+07	3.17905e+07	2.87187e+07	2.77715e+07	9.30141e+06	7.62878e+06	7.50427e+06	8.62047e+06	1.58719e+07	1.69497e+07	1.60435e+07	1.00066e+07	1.47217e+07	8.83506e+06	C00852	ko00940,ko00941,ko00945,ko01110	C00852	-
Lmxp011770	279.16	149.02	278.152	C16H22O4	[M+H]+	Diisobutyl phthalate*	Phenolic acids	Phenolic acids	84-69-5	1	8.07262e+06	7.98196e+06	8.08238e+06	7.91144e+06	7.95383e+06	7.90057e+06	7.96665e+06	7.85983e+06	7.69292e+06	8.30047e+06	8.00659e+06	8.52021e+06	7.23904e+06	8.24941e+06	8.14621e+06	C15205	-	C15205	-
mws0567	146.092	87.0441	145.085	C5H11N3O2	[M+H]+	4-Guanidinobutyric acid	Organic acids	Organic acids	463-00-3	3	2.19348e+06	2.0612e+06	1.89648e+06	1.91901e+06	1.6463e+06	1.54376e+06	8.71037e+06	7.90881e+06	6.78135e+06	3.87256e+06	3.58839e+06	3.2519e+06	3.32692e+06	2.27653e+06	2.59514e+06	C01035	ko00330,ko01100	C01035	-
Hmln002321	549.09	300.03	550.096	C24H22O15	[M-H]-	Quercetin-3-O-(6''-O-malonyl)glucoside	Flavonoids	Flavonols	96862-01-0	1	6.25144e+06	1.17348e+07	6.18961e+06	1.94005e+07	2.3273e+07	1.97516e+07	7.47848e+06	7.65817e+06	8.24357e+06	1.13736e+07	1.28998e+07	1.12603e+07	1.24104e+07	1.07213e+07	1.0999e+07	C12638	ko00944	C12638	MetMap115
Zbsn004665	431.1	311.05	432.106	C21H20O10	[M-H]-	Apigenin-8-C-Glucoside (Vitexin)*	Flavonoids	Flavones	3681-93-4	1	7.06097e+06	1.03244e+07	3.96134e+06	6.07486e+06	3.77968e+06	3.6535e+06	7.22502e+06	6.4204e+06	9.64025e+06	1.31355e+07	8.61242e+06	8.11133e+06	1.03945e+07	7.66031e+06	8.3547e+06	C01460	ko00941,ko00944	C01460	-
mws0014	193.05	134.04	194.058	C10H10O4	[M-H]-	Ferulic acid*	Phenolic acids	Phenolic acids	537-98-4	2	1.50823e+07	1.52935e+07	1.80789e+07	1.25777e+07	1.33989e+07	1.19672e+07	7.26637e+06	7.89893e+06	8.02165e+06	1.05877e+07	8.56543e+06	8.42671e+06	1.23392e+07	1.10873e+07	1.09327e+07	C01494	ko00940,ko01100,ko01110	C01494	-
MW0145283	376.2	137.06	375.187	C13H25N7O6	[M+H]+	Arg-Asn-Ser	Amino acids and derivatives	Amino acids and derivatives	-	3	6.51194e+06	9.73859e+06	8.74652e+06	7.56846e+06	9.79853e+06	1.0328e+07	6.74651e+06	7.65806e+06	8.67365e+06	6.88852e+06	9.16786e+06	9.57329e+06	6.93441e+06	7.12792e+06	6.59846e+06	-	-	-	-
Lhdp120303	389.22	209.15	388.21	C19H32O8	[M+H]+	Bridelionoside F	Terpenoids	Monoterpenoids	-	3	966564	866488	1.08916e+06	6.74756e+06	6.53343e+06	5.96355e+06	7.03171e+06	8.2934e+06	7.46578e+06	6.22398e+06	5.95534e+06	6.77769e+06	4.74993e+06	5.03484e+06	5.81566e+06	-	-	-	-
mws1434	431.1	311.05	432.106	C21H20O10	[M-H]-	Apigenin-6-C-glucoside (Isovitexin)*	Flavonoids	Flavones	38953-85-4	1	8.82899e+06	8.18152e+06	4.51788e+06	4.50031e+06	4.03224e+06	3.50901e+06	7.09071e+06	6.15591e+06	9.42363e+06	1.06964e+07	7.98309e+06	7.8319e+06	8.61324e+06	7.89357e+06	9.28927e+06	C01714	ko00944	C01714	-
Hmmn002544	355.1	193.05	356.111	C16H20O9	[M-H]-	Ferulic acid-4-O-glucoside	Phenolic acids	Phenolic acids	117405-51-3	1	1.19774e+07	1.22865e+07	10525934	8.95414e+06	9.82124e+06	9.18025e+06	7.39622e+06	7.62592e+06	7.47333e+06	7.14736e+06	5.99308e+06	6.19754e+06	8.73725e+06	7.20824e+06	6.83168e+06	-	-	-	-
Zmdn011161	239.07	223.03	240.079	C15H12O3	[M-H]-	Chrysophanol-9-anthrone	Quinones	Anthraquinone	491-58-7	3	1.21488e+07	8.61133e+06	8.44247e+06	8.91958e+06	5.04318e+06	4.17758e+06	1.1746e+07	5.24649e+06	5.45173e+06	8.37696e+06	6.16523e+06	4.71124e+06	6.43589e+06	1.17964e+07	1.0094e+07	C10314	-	C10314	-
MWSprf134	467.119	305.069	466.111	C21H22O12	[M+H]+	Plantagoside	Phenolic acids	Phenolic acids	78708-33-5	3	1.05406e+06	317351	963098	1.23487e+07	1.12293e+07	1.06687e+07	7.17874e+06	7.91826e+06	7.12969e+06	1.17219e+07	1.05398e+07	1.04884e+07	6.98145e+06	9.04848e+06	8.19297e+06	C17531	-	C17531	-
Lhdp120305	505.26	211.17	504.257	C24H40O11	[M+H]+	Guettardionoside	Terpenoids	Monoterpenoids	-	3	698240	716755	838904	2.89965e+06	3.55292e+06	3.19971e+06	9.68279e+06	6.19077e+06	6.18113e+06	4.4306e+06	4.2951e+06	4.13376e+06	3.85464e+06	3.51518e+06	4.52934e+06	-	-	-	-
Jmlp004238	371.2	133.1	370.199	C19H30O7	[M+H]+	Byzantionoside A	Others	Ketone compounds	189109-41-9	3	539101	1.09562e+06	1.03595e+06	4.92809e+06	4.19248e+06	4.76074e+06	8.57996e+06	7.69002e+06	5.78255e+06	1.1385e+07	9.38664e+06	1.05471e+07	7.36291e+06	5.89116e+06	6.26959e+06	-	-	-	-
Lmsn003318	355.103	175.04	356.111	C16H20O9	[M-H]-	1-O-Feruloyl-β-D-glucose*	Phenolic acids	Phenolic acids	7196-71-6	1	1.44459e+07	8.72336e+06	1.26824e+07	9.08719e+06	1.12624e+07	1.1132e+07	7.93133e+06	6.94393e+06	6.9921e+06	8.97461e+06	1.19833e+07	1.24577e+07	7.8219e+06	8.30897e+06	6.56361e+06	C17759	-	C17759	-
MWSHY0161	595.14	287.06	594.137	C30H26O13	[M+H]+	Kaempferol-3-O-(6''-p-Coumaroyl)glucoside (Tiliroside)*	Flavonoids	Flavonols	20316-62-5	1	1.16917e+07	1.33603e+07	1.36714e+07	1.05023e+07	1.01482e+07	9.78394e+06	6.9201e+06	7.90395e+06	7.03521e+06	4.87259e+06	4.39624e+06	4.74678e+06	9.78103e+06	1.19675e+07	1.1059e+07	C17140	-	C17140	-
MW0150916	414.16	136.06	413.155	C16H23N5O8	[M+H]+	His-Glu-Glu	Amino acids and derivatives	Amino acids and derivatives	-	3	2.01305e+06	1.66119e+06	1.80436e+06	6.02873e+06	6.20757e+06	6.02236e+06	6.93815e+06	8.90599e+06	5.96188e+06	9.90673e+06	9.85848e+06	9.19373e+06	6.30541e+06	6.94945e+06	7.41997e+06	-	-	-	-
Wchn004079	355.11	175.04	356.111	C16H20O9	[M-H]-	Juglanoside D	Others	Others	-	3	1.58441e+07	1.12464e+07	1.48166e+07	1.21153e+07	1.0702e+07	1.19628e+07	8.34021e+06	7.94224e+06	5.29459e+06	9.38616e+06	8.40944e+06	1.00616e+07	9.18795e+06	9.40273e+06	8.68455e+06	-	-	-	-
Zbbp005287	505.26	211.17	504.257	C24H40O11	[M+H]+	Platanionoside E	Others	Others	-	3	715158	780354	834867	3.30374e+06	5.13069e+06	5.1245e+06	8.58691e+06	7.37966e+06	5.5818e+06	7.13352e+06	7.73263e+06	5.74075e+06	4.09181e+06	5.3625e+06	5.55254e+06	-	-	-	-
Zmhn002227	385.11	223.06	386.121	C17H22O10	[M-H]-	4-O-Glucosyl-sinapate	Phenolic acids	Phenolic acids	-	1	848466	869822	815230	1.12679e+06	912254	702130	6.48933e+06	7.12088e+06	7.90982e+06	6.56013e+06	4.66521e+06	4.77953e+06	4.042e+06	2.96345e+06	3.31077e+06	C02919	-	C02919	-
Hmhn003518	355.1	175.04	356.111	C16H20O9	[M-H]-	4-O-β-D-glucopyranosylferulic acid*	Phenolic acids	Phenolic acids	-	1	1.38082e+07	9.54069e+06	1.37194e+07	9.62237e+06	1.17534e+07	9.66509e+06	7.79722e+06	6.34757e+06	7.16885e+06	8.78591e+06	1.12106e+07	1.00836e+07	7.83515e+06	8.20511e+06	7.02431e+06	-	-	-	-
MW0155877	382.17	220.12	381.165	C16H23N5O6	[M+H]+	Pro-His-Glu	Amino acids and derivatives	Amino acids and derivatives	-	3	610444	1.14094e+06	1.25302e+06	1.48141e+06	1.41115e+06	1.19989e+06	6.60942e+06	8.5073e+06	6.19169e+06	3.82684e+06	4.40341e+06	4.12155e+06	3.45248e+06	4.13505e+06	3.47093e+06	-	-	-	-
mws0057	451.123	289.07	450.116	C21H22O11	[M+H]+	Eriodictyol-7-O-glucoside*	Flavonoids	Flavanones	38965-51-4	3	4.23878e+06	3.56885e+06	3.48545e+06	8.15481e+06	7.24674e+06	6.47207e+06	7.56091e+06	7.32869e+06	6.39381e+06	7.87432e+06	8.17964e+06	8.36798e+06	5.65995e+06	5.64987e+06	6.14769e+06	-	-	-	-
Zmjp003597	389.21	191.15	388.21	C19H32O8	[M+H]+	Ampelopsisionoside	Terpenoids	Ketone compounds	-	3	1.45659e+06	767255	679586	7.12582e+06	7.40763e+06	7.07168e+06	7.67975e+06	9.62121e+06	3.69619e+06	7.31819e+06	4.21411e+06	7.16677e+06	3.18858e+06	6.09125e+06	6.99797e+06	-	-	-	-
pmb1650	279.232	149.132	278.225	C18H30O2	[M+H]+	Octadeca-11,13,15-trienoic acid	Lipids	Free fatty acids	25575-00-2	3	6.86713e+06	6.74078e+06	7.04505e+06	6.78659e+06	6.96074e+06	7.0082e+06	7.10211e+06	6.95499e+06	6.90997e+06	6.73417e+06	6.82653e+06	7.10625e+06	6.34273e+06	6.88839e+06	7.04984e+06	-	-	-	-
ML10181668	130.086	84.0809	129.079	C6H11NO2	[M+H]+	Cycloleucine	Amino acids and derivatives	Amino acids and derivatives	52-52-8	3	3.83353e+07	3.57733e+07	3.37899e+07	2.72192e+06	2.30623e+06	2.42941e+06	7.93633e+06	7.98908e+06	4.88758e+06	6.67527e+06	6.62688e+06	5.97862e+06	1.39089e+07	1.08702e+07	6.11635e+06	C03969	-	C03969	-
Smgp006258	595.14	287.05	594.137	C30H26O13	[M+H]+	6,7,3',4'-Tetrahydroxyaurone-6-O-(6''-O-p-Coumaroyl)glucoside	Flavonoids	Aurones	-	3	2.90057e+07	2.72762e+07	2.86121e+07	1.0151e+07	1.03577e+07	9.57013e+06	6.5826e+06	7.00354e+06	7.03039e+06	4.38902e+06	4.69486e+06	4.77051e+06	9.14689e+06	1.13447e+07	1.0803e+07	-	-	-	-
mws2186	435.09	303.05	434.085	C20H18O11	[M+H]+	Avicularin(Quercetin-3-O-α-L-arabinofuranoside)*	Flavonoids	Flavonols	572-30-5	1	198439	158494	140584	1.38159e+07	12681028	1.44907e+07	7.04433e+06	6.99273e+06	6.51292e+06	1.0354e+07	1.00928e+07	9.00088e+06	5.8928e+06	7.73496e+06	7.01023e+06	C22608	-	C22608	MetMap116
mws0179	367.1	190.9	368.111	C17H20O9	[M-H]-	Chlorogenic acid methyl ester	Phenolic acids	Phenolic acids	29708-87-0	3	1.09695e+07	7.10051e+06	9.6393e+06	6.83604e+06	6.77219e+06	8.22925e+06	6.86997e+06	7.35097e+06	6.06778e+06	5.64257e+06	6.24231e+06	6.59662e+06	5.72231e+06	5.95257e+06	5.07963e+06	-	-	-	-
Lmyp004318	595.145	287.056	594.137	C30H26O13	[M+H]+	Kaempferol-3-O-(6''-p-Coumaroyl)galactoside*	Flavonoids	Flavonols	-	1	1.05867e+07	1.37897e+07	1.33083e+07	1.03485e+07	1.00861e+07	9.38773e+06	6.81296e+06	6.57338e+06	6.83488e+06	4.75691e+06	4.25155e+06	4.67993e+06	9.65946e+06	1.12195e+07	1.08399e+07	-	-	CM00485	MetMap113
Smcp001137	188.07	118.06	187.063	C11H9NO2	[M+H]+	naphthisoxazol A	Alkaloids	Alkaloids	-	3	1.26861e+07	8.98271e+06	9.82812e+06	1.31406e+07	1.23531e+07	1.15145e+07	6.02649e+06	8.36153e+06	5.68905e+06	1.79872e+07	1.64821e+07	1.66913e+07	1.32344e+07	1.16243e+07	1.299e+07	-	-	-	-
MWS1926	132.102	86.0969	131.095	C6H13NO2	[M+H]+	DL-Leucine*	Amino acids and derivatives	Amino acids and derivatives	328-39-2	1	4.57252e+06	4.57668e+06	3.81416e+06	818006	710210	732353	6.64274e+06	7.85554e+06	5.56261e+06	1.11602e+07	9.42893e+06	1.02763e+07	9.39453e+06	5.46371e+06	5.52262e+06	-	-	-	-
Hmln000873	331.07	169.01	332.074	C13H16O10	[M-H]-	2-O-Galloyl-D-glucose	Phenolic acids	Phenolic acids	-	2	1.9914e+06	5.65916e+06	5.18047e+06	4.81493e+06	4.70868e+06	5.03676e+06	6.75314e+06	6.67822e+06	6.59479e+06	6.22407e+06	6.09314e+06	6.75617e+06	5.97542e+06	5.79426e+06	5.07141e+06	-	-	-	-
Lazp003665	525.19	525.2	524.189	C25H32O12	[M+H]+	Nagilactone C glucoside	Terpenoids	Ditepenoids	-	3	1.89943e+07	1.44984e+07	1.74093e+07	3.38809e+06	3.56882e+06	5.0652e+06	6.43741e+06	7.26147e+06	6.15387e+06	6.25378e+06	5.96853e+06	6.51694e+06	6.79534e+06	7.13734e+06	5.37863e+06	-	-	-	-
MWS20147	449.108	287.061	448.101	C21H20O11	[M+H]+	Luteolin-3'-O-glucoside	Flavonoids	Flavones	5154-41-6	3	922229	1.24138e+06	1.11167e+06	1.16387e+07	1.20067e+07	1.20936e+07	5.92797e+06	6.11438e+06	6.92194e+06	1.16651e+07	9.85358e+06	1.08625e+07	5.64085e+06	7.6151e+06	7.54756e+06	-	-	CM00159	MetMap105
Lmdp003509	435.09	303.06	434.085	C20H18O11	[M+H]+	Quercetin-3-O-xyloside (Reynoutrin)*	Flavonoids	Flavonols	549-32-6	1	225970	156322	191907	1.14386e+07	1.14077e+07	1.28714e+07	6.02806e+06	6.96243e+06	5.90141e+06	9.88184e+06	1.02845e+07	9.22641e+06	5.50342e+06	7.31272e+06	5.78644e+06	-	-	CM00561	MetMap116
pme3017	104.07	58.07	103.063	C4H9NO2	[M+H]+	2-Aminoisobutyric acid	Organic acids	Organic acids	62-57-7	3	2.2942e+07	2.21925e+07	2.05086e+07	5.19964e+06	5.39406e+06	5.63326e+06	6.18837e+06	6.8142e+06	5.88769e+06	5.75191e+06	5.61388e+06	5.65086e+06	1.08328e+07	8.627e+06	8.55568e+06	C03665	-	C03665	-
Lasp003707	225.08	119.05	224.069	C11H12O5	[M+H]+	Acropyrone	Phenolic acids	Phenolic acids	-	3	931498	592221	748940	2.1385e+06	1.93013e+06	1.63173e+06	6.15074e+06	6.8514e+06	5.5798e+06	5.11337e+06	4.8593e+06	5.79093e+06	4.20967e+06	4.92634e+06	5.16964e+06	-	-	-	-
Zmmp000635	130.091	84.0802	129.079	C6H11NO2	[M+H]+	4,5-Dehydro-L-leucine	Amino acids and derivatives	Amino acids and derivatives	-	3	2.06369e+07	1.71746e+07	1.57062e+07	1.67203e+06	2.34741e+06	1.20424e+06	5.6815e+06	7.73889e+06	5.14183e+06	5.37013e+06	6.12676e+06	5.47303e+06	7.50809e+06	5.52207e+06	1.00539e+07	-	-	-	-
Lsjp211201	209.15	137.1	208.146	C13H20O2	[M+H]+	3S-3-hydroxy-β-damascon	Terpenoids	Monoterpenoids	-	3	952861	1.32146e+06	923107	7.05867e+06	6.27604e+06	5.76995e+06	7.27674e+06	6.16424e+06	5.1129e+06	9.14189e+06	9.05128e+06	9.21605e+06	5.75602e+06	4.49476e+06	5.07413e+06	-	-	-	-
MW0158146	447.22	285.08	446.217	C22H30N4O6	[M+H]+	Trp-Glu-Leu	Amino acids and derivatives	Amino acids and derivatives	-	3	1.05579e+07	8.59059e+06	1.21469e+07	1.18639e+07	1.16548e+07	1.21401e+07	6.41002e+06	6.07736e+06	6.06178e+06	2.37957e+07	2.81851e+07	2.3803e+07	9.58906e+06	1.28405e+07	1.086e+07	-	-	-	-
Zajp000573	144.101	84.0805	143.095	C7H13NO2	[M+H]+	N-(4-oxopentyl)-acetamide	Alkaloids	Alkaloids	-	3	6.0313e+06	5.60521e+06	6.66112e+06	7.53221e+06	6.8146e+06	7.13882e+06	6.53001e+06	6.18729e+06	5.455e+06	6.38031e+06	5.81252e+06	7.19746e+06	8.79457e+06	7.9575e+06	6.81332e+06	-	-	-	-
pme1605	593.151	285.039	594.159	C27H30O15	[M-H]-	Kaempferol-3-O-robinobioside(Biorobin)	Flavonoids	Flavonols	17297-56-2	3	1.10643e+07	6.97818e+06	9.97467e+06	3.77644e+06	5.74069e+06	4.14356e+06	6.13204e+06	6.10753e+06	5.90981e+06	5.09892e+06	4.22124e+06	3.88159e+06	7.72492e+06	4.55661e+06	6.22322e+06	-	-	CM00490	MetMap113
MWS00204g	104.071	58.0659	103.063	C4H9NO2	[M+H]+	N-Ethylglycine*	Amino acids and derivatives	Amino acids and derivatives	627-01-0	3	2.26685e+07	2.05003e+07	1.93725e+07	5.4812e+06	5.47205e+06	5.87109e+06	5.56806e+06	6.40863e+06	5.56133e+06	5.82579e+06	5.30177e+06	5.67618e+06	1.09554e+07	9.08376e+06	8.597e+06	-	-	-	-
Wasn005803	491.12	315.07	492.127	C23H24O12	[M-H]-	Protocatechuic acid 4-O-(6''-O-Feruloyl)Glucoside*	Phenolic acids	Phenolic acids	-	2	613156	4.32809e+06	613156	4.58047e+06	4.70233e+06	4.3075e+06	5.85892e+06	5.77494e+06	5.86993e+06	4.27742e+06	3.95546e+06	4.29564e+06	4.2048e+06	4.4346e+06	4.54312e+06	-	-	-	-
Wafn002827	357.12	195.07	358.126	C16H22O9	[M-H]-	Dihydroferulic acid glucoside	Phenolic acids	Phenolic acids	-	1	8.14426e+06	1.07456e+07	7.66525e+06	4.70138e+06	7.65159e+06	4.11218e+06	7.94432e+06	2.74921e+06	6.76992e+06	6.76199e+06	6.12179e+06	3.5679e+06	7.3073e+06	6.38072e+06	2.5767e+06	-	-	-	-
MW0155976	270.15	85.03	269.138	C12H19N3O4	[M+H]+	Pro-Pro-Gly	Amino acids and derivatives	Amino acids and derivatives	16875-10-8	3	1.00124e+06	816352	836945	1.11682e+06	1.84819e+06	1.86654e+06	5.48528e+06	7.26018e+06	4.43725e+06	4.24303e+06	4.56303e+06	2.89034e+06	2.52111e+06	2.87812e+06	3.89346e+06	-	-	-	-
HX1197	301.03	273.04	300.027	C15H8O7	[M+H]+	Pseudopurpurin	Quinones	Quinones	-	3	2.8417e+06	2.5561e+06	2.79206e+06	5.99954e+06	5.07708e+06	4.68417e+06	5.86548e+06	5.64048e+06	5.32018e+06	6.51333e+06	5.36325e+06	5.15379e+06	5.53938e+06	5.31576e+06	4.84411e+06	C10394	-	C10394	-
MWSHC20159	387.204	207.14	386.194	C19H30O8	[M+H]+	Roseoside	Others	Ketone compounds	54835-70-0	3	1.37726e+06	1.26746e+06	1.2692e+06	4.79654e+06	3.85132e+06	3.72041e+06	6.11545e+06	6.58255e+06	4.11546e+06	7.85287e+06	5.73231e+06	5.49854e+06	4.97198e+06	6.05121e+06	5.1887e+06	-	-	-	-
Zbsp004086	579.17	423.1	578.164	C27H30O14	[M+H]+	Apigenin-6-C-glucose-8-C-rhamnoside	Flavonoids	Flavones	-	1	6.42944e+06	5.24386e+06	4.97147e+06	6.46012e+06	7.28949e+06	5.4701e+06	4.22621e+06	7.51022e+06	5.00544e+06	5.97762e+06	5.2263e+06	6.54065e+06	5.18017e+06	5.46487e+06	6.24691e+06	-	-	-	-
mws1333	341.11	113.02	342.116	C12H22O11	[M-H]-	Melibiose	Others	Saccharides	585-99-9	1	7.46417e+06	7.77624e+06	1.16084e+07	5.13713e+06	5.93957e+06	5.52336e+06	5.39887e+06	5.83014e+06	5.38682e+06	6.26976e+06	5.47993e+06	5.15184e+06	5.60076e+06	4.70571e+06	4.52578e+06	C05402	ko00052,ko01100,ko02010	C05402	-
Lmqn003292	355.1	193.05	356.111	C16H20O9	[M-H]-	4,5,8-Trihydroxy-α-tetralone-5-O-glucoside	Quinones	Naphthol	-	1	1.05704e+07	1.03665e+07	9.63771e+06	7.50706e+06	7.75832e+06	7.68445e+06	6.02437e+06	5.4823e+06	5.04666e+06	7.64666e+06	6.57366e+06	5.887e+06	7.5912e+06	6.85895e+06	6.08936e+06	-	-	-	-
mws1337	220.12	90.05	219.111	C9H17NO5	[M+H]+	D-Pantothenic Acid	Others	Vitamin	79-83-4	1	6.07445e+06	5.71459e+06	5.61759e+06	2.65175e+06	2.7102e+06	2.09666e+06	5.3996e+06	5.76495e+06	5.28e+06	4.14496e+06	4.34465e+06	4.10148e+06	4.67056e+06	4.97097e+06	4.74227e+06	C00864	ko00410,ko00770,ko01100,ko01110,ko01240	C00864	-
Zmhn002334	355.1	193.05	356.111	C16H20O9	[M-H]-	6-O-Feruloyl-β-D-glucose	Phenolic acids	Phenolic acids	137887-25-3	2	1.07338e+07	1.00593e+07	8.23553e+06	8.07997e+06	6.81715e+06	7.98451e+06	4.72383e+06	5.99529e+06	5.52279e+06	7.32936e+06	5.38569e+06	5.31401e+06	9.35604e+06	5.68596e+06	5.42264e+06	-	-	-	-
Zmhn001358	299.08	137.02	300.084	C13H16O8	[M-H]-	4-O-Glucosyl-4-hydroxybenzoic acid	Phenolic acids	Phenolic acids	-	1	3.22427e+06	2.89174e+06	3.03382e+06	6.22209e+06	2.42976e+06	6.0961e+06	5.56336e+06	5.26381e+06	5.34301e+06	3.92939e+06	4.09121e+06	4.19295e+06	6.53931e+06	5.8953e+06	5.61137e+06	-	-	-	-
Hmtn001302	299.078	137.024	300.084	C13H16O8	[M-H]-	Glucosyloxybenzoic acid*	Phenolic acids	Phenolic acids	-	1	3.17372e+06	2.8169e+06	2.99928e+06	5.61117e+06	2.81924e+06	5.52194e+06	5.64739e+06	5.4745e+06	5.02248e+06	4.13062e+06	3.318e+06	3.47076e+06	6.63546e+06	6.34663e+06	5.33046e+06	-	-	-	-
pmp001135	595.14	147	594.137	C30H26O13	[M+H]+	Biondnoid I	Flavonoids	Flavonols	142750-32-1	3	4.17581e+07	4.32413e+07	4.63739e+07	1.0953e+07	1.18764e+07	1.0733e+07	4.7259e+06	5.72501e+06	5.43765e+06	2.785e+06	2.98002e+06	3.34128e+06	1.02917e+07	1.32347e+07	1.25678e+07	-	-	-	-
Zmhn001926	299.08	137.02	300.084	C13H16O8	[M-H]-	1-O-Salicyloyl-β-D-glucose*	Phenolic acids	Phenolic acids	60517-74-0	1	7.62718e+06	4.74641e+06	7.23071e+06	2.45078e+06	6.19534e+06	5.84481e+06	5.20666e+06	5.46177e+06	5.13148e+06	4.2655e+06	3.40156e+06	3.49494e+06	6.43887e+06	5.42266e+06	4.83353e+06	-	-	-	-
pme3033	104.07	58.07	103.063	C4H9NO2	[M+H]+	N,N-Dimethylglycine*	Amino acids and derivatives	Amino acids and derivatives	1118-68-9	3	2.05798e+07	1.7983e+07	1.79067e+07	4.75711e+06	4.73815e+06	4.8481e+06	5.04272e+06	5.79157e+06	4.92708e+06	4.74788e+06	4.80329e+06	5.12729e+06	9.70981e+06	7.58336e+06	7.44796e+06	C01026	ko00260,ko01100	C01026	-
Zmkn012864	455.35	455.35	456.36	C30H48O3	[M-H]-	5,19-Epoxycucurbita-6,23-diene-3,25-diol (Momordicoside I Aglycone)	Terpenoids	Triterpene	81910-41-0	3	79686	99510.6	100235	123440	139713	148625	4.87468e+06	5.41301e+06	5.3029e+06	274336	274866	297287	1.28052e+06	1.41476e+06	1.40454e+06	-	-	-	-
MWSHC2022	359.1	197.05	360.106	C15H20O10	[M-H]-	Glucosyringic acid	Phenolic acids	Phenolic acids	33228-65-8	1	3.81242e+06	3.79799e+06	3.68363e+06	3.69364e+06	3.61188e+06	4.05015e+06	5.49182e+06	5.15498e+06	4.9316e+06	3.87981e+06	4.75255e+06	3.83412e+06	3.4327e+06	3.68628e+06	4.35112e+06	-	-	-	-
mws0791	593.188	285.078	594.195	C28H34O14	[M-H]-	Poncirin (Isosakuranetin-7-O-neohesperidoside)*	Flavonoids	Flavanones	14941-08-3	3	1.36296e+07	1.24145e+07	1.30849e+07	1.06942e+07	1.1053e+07	1.01461e+07	5.28401e+06	5.1683e+06	5.08823e+06	2.77537e+06	2.47167e+06	2.7176e+06	1.43492e+07	1.25842e+07	1.16651e+07	C09830	-	C09830	-
Lmmn008971	455.35	455.35	456.36	C30H48O3	[M-H]-	3-Hydroxycycloarta-24-ene-26-oic acid (Isomangiferolic acid)*	Terpenoids	Triterpene	13878-92-7	3	100854	104165	88064.2	131680	144598	145431	4.88695e+06	5.38266e+06	5.26184e+06	282848	276647	287181	1.25762e+06	1.39904e+06	1.44204e+06	-	-	-	-
pmp000596	627.156	465.1	626.148	C27H30O17	[M+H]+	Quercetin-3-O-(2''-O-galactosyl)glucoside	Flavonoids	Flavonols	56782-99-1	3	3.79886e+06	2.73629e+06	3.56993e+06	7.98097e+06	9.04901e+06	8.50367e+06	4.91488e+06	5.72915e+06	4.84548e+06	7.63416e+06	7.16815e+06	8.01914e+06	5.19642e+06	5.25558e+06	6.00802e+06	-	-	CM00612	MetMap115
Wbmp010544	699.35	699.35	698.341	C37H50N2O11	[M+H]+	10-Hydroxymethyllycaconitine	Alkaloids	Alkaloids	-	3	1.48696e+08	1.44693e+08	7.59193e+07	4.27681e+07	8.16779e+07	7.72271e+07	4.84975e+06	6.24674e+06	4.29071e+06	7.95695e+06	8.03112e+06	8.2808e+06	7.34051e+07	8.09587e+07	7.9374e+07	-	-	-	-
pmb3114	561.14	289.07	562.148	C30H26O11	[M-H]-	Epicatechin-epiafzelechin	Flavonoids	Flavanols	-	1	6.40907e+06	8.65921e+06	6.92593e+06	7.44173e+06	8.16029e+06	6.76911e+06	5.15595e+06	4.97415e+06	5.24279e+06	7.84782e+06	8.73941e+06	7.5171e+06	6.87195e+06	5.67606e+06	6.0037e+06	-	-	-	-
Lmmn009170	455.353	455.353	456.36	C30H48O3	[M-H]-	3-Hydroxy-9,19-cyclolanost-24-en-26-oic acid (Mangiferolic acid)*	Terpenoids	Triterpene	4184-34-3	3	78537.8	111818	91868	129078	141953	131315	4.94975e+06	5.11096e+06	5.21475e+06	269745	276363	282206	1.28631e+06	1.42069e+06	1.4704e+06	-	-	-	-
mws1389	455.353	455.353	456.36	C30H48O3	[M-H]-	3-Hydroxyolean-12-en-28-oic acid (Oleanolic acid)*	Terpenoids	Triterpene	508-02-1	3	80417.4	85635.6	98875.1	106017	145102	147341	4.76053e+06	5.22796e+06	5.15865e+06	269026	279896	281861	1.26506e+06	1.38636e+06	1.40121e+06	C17148	ko00999,ko01100,ko01110	C17148	-
pmb3081	288.997	96.9696	290.004	C6H11PO11	[M-H]-	Glucaric acid-1-Phosphate	Others	Saccharides	-	3	1.19819e+07	1.39882e+07	1.29771e+07	1.26535e+07	1.28348e+07	1.39834e+07	4.48758e+06	5.31496e+06	5.32022e+06	7.53023e+06	7.45484e+06	7.18605e+06	1.22081e+07	1.16915e+07	1.14416e+07	-	-	-	-
Zmjn014062	455.35	455.35	456.36	C30H48O3	[M-H]-	3-Hydroxydammara-21-oic acid 21,23-lactone*	Terpenoids	Triterpene	-	3	82743.4	103878	95802.7	134496	136299	153563	4.56624e+06	5.05299e+06	5.19826e+06	273761	270512	273161	1.2476e+06	1.37322e+06	1.37966e+06	-	-	-	-
WaYn005157	491.12	315.07	492.127	C23H24O12	[M-H]-	Gentisic acid 2-O-(6''-O-Feruloyl)Glucoside*	Phenolic acids	Phenolic acids	-	2	145941	168253	84611.3	3.58874e+06	3.78036e+06	3.50807e+06	5.14761e+06	4.78997e+06	4.59368e+06	3.30226e+06	3.32466e+06	3.07852e+06	3.41485e+06	1.83596e+06	4.07359e+06	-	-	-	-
mws1013	177.02	133.03	178.027	C9H6O4	[M-H]-	Esculetin (6,7-Dihydroxycoumarin)	Lignans and Coumarins	Coumarins	305-01-1	1	8.27435e+06	6.98176e+06	6.13214e+06	5.16957e+06	5.47676e+06	5.31756e+06	4.91264e+06	4.63901e+06	4.73346e+06	3.77298e+06	4.41843e+06	2.89571e+06	1.35819e+07	7.92266e+06	6.32248e+06	C09263	ko00999,ko01110	C09263	MetMap129
MW0110062	462.23	265.14	461.227	C22H31N5O6	[M+H]+	Trp-Glu-Lys	Amino acids and derivatives	Amino acids and derivatives	-	3	2.47779e+06	2.23805e+06	2.35021e+06	3.88873e+06	3.62032e+06	3.53666e+06	4.70837e+06	4.68847e+06	4.85552e+06	4.8303e+06	4.75463e+06	4.52744e+06	2.72611e+06	4.6369e+06	5.0143e+06	-	-	-	-
MWSHY0098	307.08	139.04	306.074	C15H14O7	[M+H]+	Epigallocatechin	Flavonoids	Flavanols	970-74-1	1	656218	554868	903612	4.00606e+07	4.18781e+07	3.53306e+07	7.10337e+06	5.14944e+06	1.95202e+06	2.14836e+07	1.90189e+07	1.58919e+07	1.35761e+07	1.34184e+07	1.27068e+07	C12136	ko00941,ko01110	C12136	-
pme0422	193.051	134.037	194.058	C10H10O4	[M-H]-	Isoferulic Acid*	Phenolic acids	Phenolic acids	25522-33-2	2	1.02217e+07	9.41099e+06	9.84653e+06	7.40075e+06	8.04377e+06	8.36287e+06	4.61512e+06	4.35319e+06	5.19885e+06	5.91065e+06	5.15133e+06	5.15702e+06	6.73556e+06	6.11256e+06	6.05841e+06	C10470	-	C10470	-
HJN110	455.359	455.359	456.36	C30H48O3	[M-H]-	3-Hydroxylup-20(29)-en-28-oic acid (Betulinic acid)*	Terpenoids	Triterpene	472-15-1	3	71678.4	88604.4	89673.4	114307	111706	122801	4.35178e+06	5.00712e+06	4.80729e+06	243966	243176	249754	1.07873e+06	1.276e+06	1.2215e+06	C08619	-	C08619	-
mws0919	431.1	285.04	432.106	C21H20O10	[M-H]-	Kaempferol-3-O-rhamnoside (Afzelin)(Kaempferin)	Flavonoids	Flavonols	482-39-3	1	2.23089e+07	2.44684e+07	2.10903e+07	2.06404e+07	1.88181e+07	1.92784e+07	5.15531e+06	4.57343e+06	4.39169e+06	8.80487e+06	9.36553e+06	9.40532e+06	7.53355e+06	6.94919e+06	7.12995e+06	C16911	ko00944	C16911	MetMap114
Hmlp004943	625.18	317.07	624.169	C28H32O16	[M+H]+	Nitensoside B	Flavonoids	Flavones	-	3	1.45333e+07	1.59324e+07	1.48897e+07	6.43033e+06	6.41636e+06	6.39035e+06	4.51502e+06	4.69599e+06	4.8953e+06	4.29643e+06	3.21491e+06	3.78805e+06	6.28785e+06	5.98e+06	5.61848e+06	-	-	-	-
Ymjm000148	299.11	137.02	300.121	C14H20O7	[M-H]-	Salidroside	Phenolic acids	Phenolic acids	10338-51-9	3	2.95157e+06	2.52332e+06	2.92971e+06	6.05183e+06	5.64154e+06	1.94794e+06	4.62793e+06	4.76266e+06	4.71193e+06	3.75657e+06	3.19334e+06	3.34644e+06	5.91601e+06	5.63728e+06	4.67184e+06	C06046	ko00350,ko01100	C06046	-
Hmcp001578	641.17	479.11	640.164	C28H32O17	[M+H]+	Isorhamnetin-3,7-O-diglucoside	Flavonoids	Flavonols	6758-51-6	1	2.14839e+06	2.99558e+06	2.68669e+06	8.41729e+06	1.05102e+07	1.04737e+07	5.634e+06	3.46419e+06	4.9987e+06	8.74787e+06	8.56733e+06	7.69566e+06	5.797e+06	6.94127e+06	5.94858e+06	-	-	CM00846	MetMap109
MWS201444	204.097	84.0448	203.091	C7H13N3O4	[M+H]+	Gln-Gly	Amino acids and derivatives	Amino acids and derivatives	2650-65-9	3	5.04612e+06	4.76998e+06	4.61729e+06	6.12625e+06	5.32267e+06	5.15967e+06	4.63233e+06	4.61384e+06	4.59224e+06	4.8114e+06	4.22766e+06	5.07331e+06	5.24894e+06	5.71586e+06	5.8564e+06	-	-	-	-
MW0156004	354.18	139.07	353.17	C15H23N5O5	[M+H]+	Pro-Thr-His	Amino acids and derivatives	Amino acids and derivatives	-	3	570802	612700	460691	2.13881e+06	1.77195e+06	1.83294e+06	4.19668e+06	5.32515e+06	4.24214e+06	3.22143e+06	3.02851e+06	3.30983e+06	2.30834e+06	2.80399e+06	2.60456e+06	-	-	-	-
pmb2947	865.2	407.1	866.206	C45H38O18	[M-H]-	Catechin-catechin-catechin	Flavonoids	Flavanols	-	1	5.92148e+06	8.03492e+06	7.03168e+06	1.01144e+07	6.69796e+06	7.73074e+06	4.3564e+06	4.03588e+06	5.34455e+06	5.3348e+06	4.82515e+06	4.3564e+06	5.62365e+06	5.36141e+06	5.02539e+06	-	-	-	-
Jmwn002117	331.1	153.02	332.111	C14H20O9	[M-H]-	2,6-dimethoxybenzene-1,4-diol 1-O-β-D-glucopyranoside	Phenolic acids	Phenolic acids	-	1	3.08499e+06	2.52101e+06	2.71246e+06	2.5573e+06	2.65501e+06	2.27333e+06	5.39743e+06	4.38321e+06	3.94021e+06	3.86765e+06	4.20636e+06	3.36507e+06	4.04924e+06	3.83246e+06	3.19286e+06	-	-	-	-
MWSHY0064	625.17	317.07	624.169	C28H32O16	[M+H]+	Isorhamnetin-3-O-neohesperidoside*	Flavonoids	Flavonols	55033-90-4	1	1.38036e+07	1.55682e+07	1.39959e+07	6.47463e+06	6.03769e+06	5.75885e+06	4.78908e+06	4.7068e+06	4.2207e+06	3.78627e+06	3.39803e+06	3.7399e+06	5.68742e+06	5.81542e+06	6.94887e+06	-	-	CM00843	MetMap109
Lmsn002887	311.08	163.04	312.084	C14H16O8	[M-H]-	1-O-Caffeoyl-β-D-xylose	Phenolic acids	Phenolic acids	-	1	1.43281e+07	874231	1.53872e+07	6.93871e+06	8.50104e+06	6.02248e+06	4.79705e+06	4.37115e+06	4.51144e+06	6.6932e+06	6.39202e+06	5.65266e+06	7.73476e+06	6.29881e+06	5.25337e+06	-	-	-	-
Labp005003	373.22	135.12	372.215	C19H32O7	[M+H]+	myrsinionoside A	Terpenoids	Sesquiterpenoids	-	3	925812	833057	1.20034e+06	2.69149e+06	2.60843e+06	3.12202e+06	4.37359e+06	5.36111e+06	3.8895e+06	4298430	5.59725e+06	2.92129e+06	2.73105e+06	3.53169e+06	3.3577e+06	-	-	-	-
MWSmce052	455.36	455.36	456.36	C30H48O3	[M-H]-	3-Hydroxyurs-12-en-28-oic acid (3-Epiursolic acid)*	Terpenoids	Triterpene	989-30-0	3	74065.7	73681.4	83700.8	108371	123998	129034	4.32582e+06	4.69597e+06	4.5895e+06	240945	251326	245097	1.04124e+06	1.23879e+06	1.24862e+06	-	-	-	-
pme0321	431.1	285.04	432.106	C21H20O10	[M-H]-	Kaempferol-7-O-rhamnoside	Flavonoids	Flavonols	20196-89-8	2	2.13057e+07	2.35943e+07	2.38374e+07	1.99057e+07	1.82446e+07	2.17415e+07	4.32557e+06	4.54239e+06	4.70047e+06	9.3618e+06	8.85184e+06	8.62274e+06	8.03598e+06	6.33324e+06	6.74045e+06	-	-	CM00460	MetMap114
MWS201419	204.134	84.0816	203.127	C8H17N3O3	[M+H]+	Lys-Gly	Amino acids and derivatives	Amino acids and derivatives	7563-03-3	3	4.83234e+06	4.83494e+06	4.92637e+06	5.77831e+06	4.76147e+06	4.98883e+06	4.55816e+06	4.71502e+06	4.26691e+06	5.1619e+06	4.367e+06	5.14492e+06	5.8818e+06	5.18542e+06	5.25747e+06	-	-	-	-
mws0018	203.223	84.081	202.216	C10H26N4	[M+H]+	Spermine	Alkaloids	Alkaloids	71-44-3	3	5.88607e+06	5.52232e+06	4.69272e+06	4.42538e+06	4.74911e+06	4.94596e+06	4.28146e+06	4.59669e+06	4.59088e+06	5.14104e+06	5.39923e+06	5.76534e+06	7.07095e+06	5.23589e+06	3.83686e+06	C00750	ko00330,ko00410,ko00480,ko00770,ko01100,ko01240	C00750	-
HJAP120	625.166	317.066	624.169	C28H32O16	[M+H]+	Rhamnetin-3-O-Rutinoside*	Flavonoids	Flavonols	-	1	1.34741e+07	1.4439e+07	1.36405e+07	6.52354e+06	5.88944e+06	6.02557e+06	4.94913e+06	4.07189e+06	4.30262e+06	4.23913e+06	3.56627e+06	3.8712e+06	5.03842e+06	6.51486e+06	6.46489e+06	-	-	CM00610	MetMap115,MetMap117
MWSHY0135	625.176	317.075	624.169	C28H32O16	[M+H]+	Isorhamnetin-3-O-rutinoside (Narcissin)*	Flavonoids	Flavonols	604-80-8	1	1.59126e+07	1.26525e+07	1.54785e+07	6.86347e+06	5.78515e+06	6.36354e+06	4.43718e+06	4.49332e+06	4.31507e+06	4.02646e+06	4.62805e+06	4.15544e+06	6.10624e+06	7.37024e+06	5.73418e+06	-	-	CM00844	MetMap109
Wcdp004536	209.15	137.1	208.146	C13H20O2	[M+H]+	3-hydroxy-beta-ionone	Terpenoids	Monoterpenoids	-	3	450163	505993	412725	3.28007e+06	3.61383e+06	2.63103e+06	3.12055e+06	5.85523e+06	4.01598e+06	6.98642e+06	4.9696e+06	7.73075e+06	4.86305e+06	5.35183e+06	4.49854e+06	-	-	-	-
pme3163	289.033	96.9696	290.04	C7H15O10P	[M-H]-	D-Sedoheptuiose 7-phosphate	Others	Saccharides	2646-35-7	3	1.26269e+07	1.29181e+07	1.18366e+07	1.15103e+07	1.09986e+07	1.28212e+07	4.13572e+06	4.59498e+06	4.23684e+06	5.73278e+06	5.8825e+06	5.74887e+06	9.82991e+06	1.01688e+07	9.89584e+06	-	-	-	-
Lmmp002463	625.18	317.07	624.169	C28H32O16	[M+H]+	Sexangularetin-3-O-glucoside-7-O-rhamnoside*	Flavonoids	Flavonols	-	1	1.29882e+07	1.6227e+07	1.48372e+07	7.17378e+06	5.94867e+06	5.85654e+06	4.39299e+06	4.30565e+06	4.2473e+06	4.82836e+06	3.43668e+06	4.0099e+06	5.98036e+06	7.23498e+06	5.65159e+06	-	-	-	-
MWS1777	128.03	93.06	127.019	C6H6ClN	[M+H]+	3-Chloroaniline	Alkaloids	Alkaloids	108-42-9	1	9.36055e+06	8.99075e+06	9.34073e+06	1.06417e+07	1.06776e+07	5.54928e+06	4.46129e+06	4.92582e+06	3.53854e+06	6.21581e+06	5.87078e+06	5.60648e+06	8.26013e+06	6.52885e+06	6.2368e+06	-	-	-	-
mws4053	455.35	455.35	456.36	C30H48O3	[M-H]-	3-Hydroxyurs-12-en-28-oic acid (Ursolic acid)*	Terpenoids	Triterpene	77-52-1	3	74719.4	77300.8	85851.1	112554	114315	117487	4.07236e+06	4.41462e+06	4.37673e+06	243442	215071	224173	1.04826e+06	1.17929e+06	1.19649e+06	C08988	-	C08988	-
Zblp004717	625.17	317.07	624.169	C28H32O16	[M+H]+	3'-methoxyquercetin-3-O-L-rhamnosyl(1→2)-glucopyranoside*	Flavonoids	Flavonols	-	1	1.16009e+07	1.55929e+07	1.41004e+07	6.53322e+06	6.21081e+06	5.65461e+06	4.66291e+06	4.24101e+06	3.88026e+06	4.34509e+06	3.81702e+06	3.71967e+06	6.12054e+06	6.3978e+06	6.24268e+06	-	-	CM00608	MetMap115,MetMap116
Lmmn001294	331.1	153.02	332.111	C14H20O9	[M-H]-	Koaburaside	Others	Others	41653-73-0	1	3.29729e+06	2.45916e+06	2.60137e+06	2.44233e+06	2.38687e+06	2.08204e+06	4.87591e+06	3.85971e+06	3.96821e+06	3.91293e+06	3.8134e+06	3.35153e+06	3.80632e+06	3.45703e+06	3.25026e+06	-	-	-	-
Lcsn000626	261	181.05	262.011	C12H6O7	[M-H]-	Rubusin B	Others	Others	-	3	2.34464e+06	2.56848e+06	1.94934e+06	2.21405e+06	1.94026e+06	2.16303e+06	4.30472e+06	4.48999e+06	3.84172e+06	3.79738e+06	3.92013e+06	3.77296e+06	2.83468e+06	2.53608e+06	2.99471e+06	-	-	-	-
Wbtp004753	303.05	229.05	302.043	C15H10O7	[M+H]+	1,2,3,7,8-pentahydroxy-6-methylanthracene-9,10-dione	Flavonoids	Other Flavonoids	-	1	336249	268008	343194	1.02848e+07	9.76234e+06	1.06805e+07	5.01651e+06	2.44967e+06	5.07612e+06	9.22724e+06	8.41421e+06	4.1189e+06	5.49417e+06	6.55762e+06	5.71483e+06	-	-	-	-
Labn003679	327.11	147.05	328.116	C15H20O8	[M-H]-	Caffeyl alcohol 4-O-β-D-glucopyranoside	Others	Alcohol compounds	-	2	2.46379e+06	2.49693e+06	2.46099e+06	2.49151e+06	2.63086e+06	2.11878e+06	4.50581e+06	3.00881e+06	4.94853e+06	6.10821e+06	6.03218e+06	5.65212e+06	3.64469e+06	4.36143e+06	2.89809e+06	-	-	-	-
Zmdn002049	451.13	289.07	452.132	C21H24O11	[M-H]-	Epicatechin-4'-O-β-D-glucopyranoside*	Flavonoids	Flavanols	-	1	2.09735e+06	1.93957e+06	2.24535e+06	2.03972e+06	1.86042e+06	2.29853e+06	4.13878e+06	3.72268e+06	4.59298e+06	4.01846e+06	3.71399e+06	3.47818e+06	2.57642e+06	2.69725e+06	1.13695e+06	-	-	-	-
MWSmce585	104.07	59.01	103.063	C4H9NO2	[M+H]+	Methyl 3-aminopropanoate	Amino acids and derivatives	Amino acids and derivatives	4138-35-6	3	1.5977e+07	1.5321e+07	1.48279e+07	4.03543e+06	3.5412e+06	3.72146e+06	3.99088e+06	4.38281e+06	3.8393e+06	3.92097e+06	3.82001e+06	3.92371e+06	7.43099e+06	5.94413e+06	6.03656e+06	-	-	-	-
Saln003418	407.1	287.06	408.106	C19H20O10	[M-H]-	4-(Beta-D-Glucopyranosyloxy)-2,4',6-Trihydroxybenzophenone	Others	Ketone compounds	-	3	1.94629e+06	1.605e+06	1.7138e+06	1.50664e+06	1.61172e+06	1.28345e+06	4.33e+06	4.22988e+06	3.59226e+06	3.71452e+06	3.47688e+06	3.48337e+06	2.2671e+06	2.04183e+06	2.21698e+06	-	-	-	-
Rfmb320	144.102	84.0813	143.095	C7H13NO2	[M+H]+	1-Methylpiperidine-2-carboxylic acid	Organic acids	Organic acids	7730-87-2	3	4.5549e+06	4.47232e+06	4.69942e+06	4.51394e+06	4.44476e+06	4.01647e+06	4.03592e+06	4.19067e+06	3.88207e+06	4.35509e+06	4.06981e+06	4.34472e+06	6.10873e+06	4.92793e+06	4.91083e+06	-	-	-	-
Hmhn003067	325.09	119.05	326.1	C15H18O8	[M-H]-	Phenylpropionic acid-O-β-D-glucopyranoside	Phenolic acids	Phenolic acids	-	1	1.02144e+07	1.02929e+07	8.91339e+06	8.04708e+06	7.33031e+06	7.08157e+06	4.05597e+06	3.94258e+06	3.97845e+06	5.46962e+06	4.93612e+06	5.38308e+06	1.09159e+07	7.79382e+06	6.45447e+06	-	-	-	-
Zbln003174	665.21	191.06	666.216	C31H38O16	[M-H]-	4''-O-Acetylverbascoside	Phenolic acids	Phenolic acids	-	3	407451	407451	2.03726e+06	2.67492e+06	5.17045e+06	3.7542e+06	3.20488e+06	2.94837e+06	5.72209e+06	9.05151e+06	2.91776e+06	3.69361e+06	2.93408e+06	3.41192e+06	2.8995e+06	-	-	-	-
MW0108646	158.08	70.06	157.074	C7H11NO3	[M+H]+	N-Acetylproline	Amino acids and derivatives	Amino acids and derivatives	68-95-1	3	1.15031e+06	1.04825e+06	932482	4.68115e+06	5.26808e+06	5.0461e+06	3.48648e+06	4.81124e+06	3.52317e+06	1.03834e+07	1.03295e+07	1.02945e+07	9.03457e+06	4.858e+06	5.74727e+06	-	-	-	-
Xmsn002700	465.125	303.051	466.111	C21H22O12	[M-H]-	Taxifolin-3'-O-glucoside	Flavonoids	Flavanonols	31106-05-5	3	3.03327e+06	215144	3.35402e+06	1.73066e+06	2.58572e+06	2.99461e+06	3.69185e+06	4.5443e+06	3.43112e+06	3.85943e+06	3.85259e+06	3.73701e+06	2.73654e+06	1.89069e+06	2.25182e+06	-	-	-	-
Lmtn002796	449.11	287.06	450.116	C21H22O11	[M-H]-	Aromadendrin-7-O-glucoside	Flavonoids	Flavanonols	28189-90-4	2	3.42608e+06	2.29451e+06	3.21323e+06	2.50785e+06	3.01881e+06	3.02257e+06	4.12175e+06	4.16349e+06	3.34715e+06	2.85378e+06	2.47525e+06	2.92166e+06	2.04676e+06	1.93747e+06	1.85876e+06	-	-	CM00465	MetMap114
Zmhn002301	325.09	163.04	326.1	C15H18O8	[M-H]-	p-Coumaric acid-4-O-glucoside	Phenolic acids	Phenolic acids	117405-48-8	1	9.59818e+06	1.00057e+07	8.47078e+06	8.00178e+06	6.81425e+06	7.01997e+06	3.97536e+06	3.87021e+06	3.78242e+06	5.40942e+06	4.23212e+06	4.82585e+06	9.98204e+06	7.22956e+06	5.97754e+06	C06739	-	C06739	-
MW0150415	307.14	139.04	306.136	C11H22N4O4S1	[M+H]+	Gly-Lys-Cys	Amino acids and derivatives	Amino acids and derivatives	-	3	479169	546491	715578	3.69727e+07	3.84693e+07	3.1259e+07	5.8595e+06	4.13272e+06	1.58411e+06	1.99731e+07	1.80503e+07	1.50125e+07	1.44786e+07	1.286e+07	1.14579e+07	-	-	-	-
MWSHC2023	355.1	193.06	356.111	C16H20O9	[M-H]-	Caffeic Acid 4-O-Glucoside	Phenolic acids	Phenolic acids	499-21-8	2	5.05757e+06	4.53088e+06	3.99614e+06	4.04038e+06	2.83103e+06	3.87927e+06	4.13199e+06	4.73098e+06	2.6778e+06	3.31749e+06	2.45631e+06	2.99987e+06	4.09131e+06	2.89298e+06	3.21829e+06	-	-	-	-
MWSHY0104	449.108	287.062	448.101	C21H20O11	[M+H]+	Luteolin-7-O-glucoside (Cynaroside)*	Flavonoids	Flavones	5373-11-5	1	3.70303e+06	2.68166e+06	2.26928e+06	4.31461e+06	4.17659e+06	4.44873e+06	3.34155e+06	4.46938e+06	3.68974e+06	2.98357e+06	4.65711e+06	2.83438e+06	2.24018e+06	3.19242e+06	3.23985e+06	C03951	ko00944	C03951	MetMap105
Lmhn002926	279.05	163.04	280.058	C13H12O7	[M-H]-	p-Coumaroylmalic acid	Phenolic acids	Phenolic acids	-	1	1.82396e+07	1.45842e+07	1.68985e+07	1.11481e+07	1.62486e+07	1.61478e+07	3.41557e+06	3.65695e+06	4.3863e+06	4.06808e+06	6.16874e+06	6.39501e+06	2.053e+07	1.85456e+07	1.66573e+07	-	-	-	-
MW0148070	354.11	245.05	353.108	C12H23N3O5S2	[M+H]+	Cys-Thr-Met	Amino acids and derivatives	Amino acids and derivatives	-	3	6.10681e+06	5.14595e+06	5.25053e+06	5.74336e+06	4.04602e+06	5.07162e+06	4.00233e+06	3.98987e+06	3.39163e+06	3.3952e+06	3.2508e+06	3.32575e+06	3.80932e+06	4.14222e+06	4.79266e+06	-	-	-	-
pmb0786	180.087	163.06	179.079	C6H13NO5	[M+H]+	D-Glucosamine	Others	Saccharides	3416-24-8	3	6.29282e+06	4.38603e+06	5.39477e+06	3.81389e+06	2.9647e+06	3.5847e+06	3.83011e+06	3.16164e+06	4.35016e+06	8.9871e+06	8.14916e+06	5.05916e+06	1.29552e+07	8.48725e+06	9.66358e+06	C00329	ko00520,ko01100,ko01250	C00329	-
Cmjn004337	401.14	269.1	402.153	C18H26O10	[M-H]-	Benzyl-(2''-O-xylosyl)glucoside	Others	Others	-	1	1.76755e+06	1.66027e+06	1.50574e+06	1.4838e+06	1.74207e+06	1.7714e+06	3.63732e+06	3.76455e+06	3.89769e+06	2.70482e+06	3.13924e+06	3.72891e+06	2.59308e+06	4.31293e+06	2.64012e+06	-	-	-	-
Ladp002935	190.05	144.04	189.043	C10H7NO3	[M+H]+	3-quinolinecarboxylic acid	Alkaloids	Quinoline alkaloids	-	1	3.17378e+06	3.16037e+06	2.61041e+06	5.88298e+06	5.32663e+06	5.10647e+06	3.57556e+06	4.59309e+06	3.09235e+06	1.09943e+07	1.10832e+07	1.15849e+07	7.4043e+06	6.70191e+06	6.78473e+06	-	-	-	-
mws0836	577.14	425.09	578.142	C30H26O12	[M-H]-	Procyanidin B1	Tannins	Proanthocyanidins	20315-25-7	1	9.01514e+06	6.679e+06	9.10854e+06	8.5711e+06	7.58112e+06	5.82783e+06	3.72357e+06	3.77823e+06	3.75753e+06	5.1305e+06	4.68122e+06	4.45505e+06	4.04629e+06	4.96394e+06	3.9056e+06	-	-	-	-
pmb0865	518.32	184.07	517.317	C26H48NO7P	[M+H]+	LysoPC 18:3(2n isomer)	Lipids	LPC	-	1	7.54073e+07	7.42562e+07	7.21669e+07	1.2132e+07	1.30517e+07	1.17116e+07	3.47379e+06	4.60581e+06	3.1567e+06	3.39757e+06	3.10727e+06	3.36387e+06	1.46129e+07	1.77727e+07	1.57987e+07	-	-	-	-
Hmhn000927	287.08	125.02	288.084	C12H16O8	[M-H]-	Phloroglucinol-1-O-β-D-glucopyranoside	Others	Others	-	1	2.47924e+06	2.44107e+06	2.51658e+06	2.06649e+06	2.28035e+06	2.12113e+06	3.62664e+06	3.58741e+06	4.01122e+06	3.92144e+06	3.67381e+06	3.83155e+06	2.55553e+06	2.74841e+06	2.62498e+06	-	-	-	-
pmp000966	144.102	84.0808	143.095	C7H13NO2	[M+H]+	Stachydrine	Alkaloids	Pyrrole alkaloids	471-87-4	3	4.81705e+06	4.22381e+06	4.35476e+06	4.66243e+06	4.05203e+06	3.54634e+06	3.56844e+06	4.04945e+06	3.56799e+06	4.29105e+06	3.92959e+06	3.65379e+06	6.35308e+06	4.13603e+06	4.5952e+06	C10172	-	C10172	-
Wmzn002116	515.118	353.089	516.127	C25H24O12	[M-H]-	3,5-Dicaffeoylquinic acid	Phenolic acids	Phenolic acids	-	3	68652.5	72754.4	98570.8	49029.1	105869	86347.9	3.16731e+06	3.70173e+06	4.24177e+06	238384	156568	151338	390666	619002	495215	-	-	-	-
Qmjp112201	427.2	247.13	426.189	C21H30O9	[M+H]+	Lanceocrepidiaside A	Terpenoids	Sesquiterpenoids	-	3	113445	153499	76473.1	604438	615052	517796	3.19281e+06	4.93948e+06	2.95849e+06	1.67846e+06	1.27898e+06	2.00606e+06	1.54129e+06	1.91146e+06	2.02054e+06	-	-	-	-
MW0150491	314.14	89.06	313.139	C12H19N5O5	[M+H]+	Gly-Thr-His	Amino acids and derivatives	Amino acids and derivatives	-	3	1.03623e+06	928022	819450	1.01615e+06	1.05916e+06	969267	3.06768e+06	3.88688e+06	4.10888e+06	2.15907e+06	1.97227e+06	2.33575e+06	2.15437e+06	2.16661e+06	2.12581e+06	-	-	-	-
Lkmp122404	427.2	247.13	426.189	C21H30O9	[M+H]+	Sonchuside E	Terpenoids	Sesquiterpenoids	-	3	155233	155532	73883.7	783526	737529	722802	3.51486e+06	4.06982e+06	3.42743e+06	1.88151e+06	1.64515e+06	1.90332e+06	1.73889e+06	1.95493e+06	2.26043e+06	-	-	-	-
Lmmn004625	449.11	287.06	450.116	C21H22O11	[M-H]-	Dihydrokaempferol-7-O-glucoside	Flavonoids	Flavanonols	-	1	1.33413e+06	1.75819e+06	1.62811e+06	925003	1.03288e+06	1.03763e+06	3.53553e+06	3.67782e+06	3.67937e+06	3.41022e+06	2.94093e+06	2.99516e+06	1.79768e+06	2.24509e+06	1.55996e+06	-	-	-	-
pmb0854	518.32	184.07	517.317	C26H48NO7P	[M+H]+	LysoPC 18:3	Lipids	LPC	-	2	7.841e+07	7.49628e+07	7.96465e+07	1.44474e+07	1.24144e+07	1.17741e+07	3.39057e+06	4.45487e+06	2.9512e+06	3.5215e+06	3.22187e+06	3.15634e+06	1.45041e+07	1.66907e+07	1.54544e+07	-	-	-	-
MW0055272	325.11	181.07	326.121	C12H22O10	[M-H]-	2-O-alpha-L-Rhamnopyranosyl-D-glucopyranose	Others	Saccharides	-	3	524260	460393	579798	394696	431537	406561	3.58083e+06	3.51578e+06	3.60338e+06	1.95933e+06	1.89526e+06	1.66464e+06	1.39559e+06	1.42766e+06	1.44138e+06	C08244	-	C08244	-
Lakn002165	447.12	152.01	448.122	C18H24O13	[M-H]-	Protocatechuic acid glucosyl xyloside	Phenolic acids	Phenolic acids	-	1	341309	1.71079e+06	341309	1.7189e+06	1.72713e+06	1.70654e+06	3.44643e+06	3.3992e+06	3.7775e+06	2.92773e+06	2.74834e+06	2.98778e+06	2.64535e+06	2.78239e+06	2.56762e+06	-	-	-	-
Lcsn002137	261.01	181.05	262.015	C9H10O7S	[M-H]-	Homovanillic acid sulfate	Phenolic acids	Phenolic acids	38339-06-9	1	2.32982e+06	2.15938e+06	1.92736e+06	1.66898e+06	1.70485e+06	1.88459e+06	3.301e+06	3.97863e+06	3.32521e+06	3.1176e+06	2.99424e+06	3.43049e+06	2.42086e+06	2.47276e+06	2.39615e+06	-	-	-	-
Wcgp003276	193.09	133.06	192.079	C11H12O3	[M+H]+	5-(2-hydroxypropyl)-3H-2-benzofuran-1-one	Others	Others	-	1	720832	766056	631644	1.39017e+06	1.30003e+06	1.24968e+06	3.16977e+06	3.70472e+06	3.59556e+06	3.04925e+06	2.84888e+06	4.68809e+06	2.94988e+06	2.17234e+06	1.85173e+06	-	-	-	-
MWStz070	182.08	91.05	181.074	C9H11NO3	[M+H]+	N-(2-Hydroxy-4-methoxyphenyl)acetamide	Alkaloids	Alkaloids	58469-06-0	1	5.49131e+06	2.81225e+06	2.33673e+06	2.33565e+06	1.1716e+06	1.66778e+06	2.89547e+06	4.12001e+06	3.33854e+06	7.77129e+06	4.48895e+06	5.19385e+06	7.73066e+06	3.33423e+06	4.17331e+06	-	-	-	-
MWS0811	130.086	84.0818	129.079	C6H11NO2	[M+H]+	L-Pipecolic Acid	Alkaloids	Piperidine alkaloids	3105-95-1	3	1.6787e+07	1.13357e+07	1.20858e+07	1.08341e+06	790921	749299	3.79283e+06	3.42118e+06	3.12467e+06	4.28318e+06	4.422e+06	3.84389e+06	7.09589e+06	4.37537e+06	7.09297e+06	C00408	ko00310,ko00960,ko01100,ko01110	C00408	-
pma0702	558.281	207.065	557.274	C29H39N3O8	[M+H]+	N1,N8-Bis(sinapoyl)spermidine	Alkaloids	Phenolamine	-	3	2.83587e+06	2.20525e+06	2.39221e+06	8.23383e+06	8.46902e+06	7.60271e+06	2.94239e+06	4.40848e+06	2.97718e+06	3.91845e+06	3.56034e+06	5.23996e+06	3.4419e+06	3.94379e+06	4.79637e+06	C21170	-	C21170	-
Zbln001290	331.1	151.04	332.111	C14H20O9	[M-H]-	β-Hydroxy-(3,4-dihydroxyphenylethanolyl)-glucoside	Others	Alcohol compounds	-	3	4.12871e+06	4.01822e+06	4.62101e+06	3.41071e+06	3.84524e+06	3.53832e+06	3.52499e+06	3.31298e+06	3.34025e+06	3.51928e+06	3.22585e+06	3.82614e+06	2.31324e+06	2.19559e+06	2.31072e+06	-	-	-	-
Wcjp001060	284.1	152.06	283.084	C16H13NO4	[M+H]+	Asiaticumine A	Alkaloids	Alkaloids	-	3	4.08914e+06	3.72357e+06	3.34112e+06	1.97118e+06	1.94576e+06	1.69226e+06	3.45875e+06	4.18118e+06	2.53423e+06	3.63115e+06	3.26138e+06	3.15413e+06	2.57641e+06	2.6189e+06	2.39448e+06	-	-	-	-
Zmhp003784	627.16	465.1	626.148	C27H30O17	[M+H]+	Gossypetin-7-O-(3''-glucosyl)rhamnoside; Rhodioflavonoside	Flavonoids	Flavonols	-	1	599742	385337	493306	4.67522e+06	3.40333e+06	3.92179e+06	4.37056e+06	2.6539e+06	2.92196e+06	3.40167e+06	3.30093e+06	3.4435e+06	2.74615e+06	2.39487e+06	3.62254e+06	-	-	-	-
mws0748	353.09	191.06	354.095	C16H18O9	[M-H]-	1-Caffeoylquinic acid	Phenolic acids	Phenolic acids	1241-87-8	1	6.80453e+06	6.23812e+06	6.69808e+06	6.14695e+06	5.82862e+06	5.50872e+06	3.2256e+06	3.14167e+06	3.53853e+06	3.55362e+06	3.96617e+06	3.88217e+06	4.04885e+06	3.82131e+06	3.85895e+06	-	-	-	-
Wasn004683	465.1	303.05	466.111	C21H22O12	[M-H]-	Protocatechuic acid 1-O-(Glucosylvanilloyl)	Phenolic acids	Phenolic acids	-	1	2.39525e+06	2.91363e+06	2.31299e+06	2.51472e+06	1.98998e+06	1.81113e+06	4.11926e+06	3.7647e+06	1.89377e+06	3.88678e+06	3.79696e+06	1.77222e+06	3.88028e+06	2.54394e+06	3.11355e+06	-	-	-	-
Lchp000218	209.08	121.06	208.074	C11H12O4	[M+H]+	3-ethyl-7-hydroxy-6-methoxyphthalide	Others	Lactones	-	2	95691.1	43770.1	54852.1	1.52999e+06	527438	1.47795e+06	2.95266e+06	2.96861e+06	3.73598e+06	4.6643e+06	4.25262e+06	2.28032e+06	5.06695e+06	3.34538e+06	2.64623e+06	-	-	-	-
pme3184	332.075	136.062	331.068	C10H14N5O6P	[M+H]+	2'-Deoxyadenosine-5'-monophosphate	Nucleotides and derivatives	Nucleotides and derivatives	653-63-4	3	416792	291403	345397	1.93402e+06	1.75664e+06	1.57815e+06	3.33883e+06	3.58995e+06	2.6644e+06	2.99993e+06	3.80164e+06	3.51517e+06	2.07299e+06	2.85128e+06	2.12858e+06	C00360	ko00230,ko01100,ko01232	C00360	-
MW0148044	368.1	206.04	367.087	C12H21N3O6S2	[M+H]+	Cys-Met-Asp	Amino acids and derivatives	Amino acids and derivatives	-	3	347632	333962	255887	906660	856501	1.01257e+06	2.98622e+06	3.97752e+06	2.62451e+06	2.63803e+06	2.94837e+06	2.6032e+06	2.05441e+06	2.52302e+06	2.50179e+06	-	-	-	-
Hmcp002316	449.106	317.06	448.101	C21H20O11	[M+H]+	Isorhamnetin-3-O-arabinoside	Flavonoids	Flavonols	-	3	205332	241139	230149	6.36972e+06	6.07423e+06	6.33532e+06	3.18156e+06	3.53672e+06	2.8663e+06	3.86986e+06	4.22532e+06	3.84309e+06	2.44691e+06	3.14264e+06	2.57567e+06	-	-	CM00832	MetMap109
mws0254	156.077	110.071	155.07	C6H9N3O2	[M+H]+	L-Histidine	Amino acids and derivatives	Amino acids and derivatives	71-00-1	3	4.2897e+06	4.24603e+06	4.68033e+06	906782	773473	815171	3.48297e+06	2.78842e+06	3.16494e+06	8.23198e+06	7.57167e+06	7.66728e+06	6.17705e+06	5.71475e+06	5.2824e+06	C00135	ko00340,ko00410,ko00470,ko00970,ko01100,ko01110,ko01230,ko02010	C00135	-
Cmyp003257	387.2	225.14	386.194	C19H30O8	[M+H]+	Icariside B1	Terpenoids	Terpene	109062-00-2	3	541583	398109	444500	1.38808e+06	2.11001e+06	1.27447e+06	3.09072e+06	3.64955e+06	2.69112e+06	4.19365e+06	4.73042e+06	4.92115e+06	2.1516e+06	2.56772e+06	2.31286e+06	-	-	-	-
Wbjp001169	221.09	130.06	220.085	C11H12N2O3	[M+H]+	o-Carboxy-5-hydroxytryptamine	Alkaloids	Alkaloids	-	1	3.4503e+06	2.98448e+06	3.31891e+06	2.87564e+06	2.85302e+06	3.08345e+06	2.81953e+06	3.92082e+06	2.59964e+06	4.46926e+06	4.99169e+06	4.73901e+06	3.68817e+06	3.47071e+06	3.05232e+06	-	-	-	-
Lhyp111010	301.03	273.04	300.027	C15H8O7	[M+H]+	Demethylwedelolactone	Lignans and Coumarins	Coumarins	6468-55-9	2	2.0133e+06	1.69424e+06	1.53696e+06	3.58911e+06	3.24278e+06	2.44902e+06	3.41467e+06	2.87631e+06	2.9053e+06	3.31833e+06	2.78867e+06	2.94277e+06	3.81153e+06	2.67288e+06	2.72655e+06	-	-	-	-
Lmyn003835	289.04	137.02	290.043	C14H10O7	[M-H]-	4-(3,4,5-Trihydroxybenzoxy)benzoic acid	Phenolic acids	Phenolic acids	-	3	8.96214e+06	6.83918e+06	8.15567e+06	6.84523e+06	6.23461e+06	6.92143e+06	3.31428e+06	3.12153e+06	2.71259e+06	5.43404e+06	5.01216e+06	5.13341e+06	5.95541e+06	4.25809e+06	4.74934e+06	-	-	-	-
Hmsn001911	301.09	139.04	302.1	C13H18O8	[M-H]-	2-Beta-Glucopyranosyloxy-3-Hydroxybenzyl Alcohol	Phenolic acids	Phenolic acids	20331-85-5	2	5.51265e+06	5.25957e+06	5.35523e+06	5.3864e+06	5.19098e+06	4.67785e+06	3.27546e+06	2.89775e+06	2.95633e+06	3.35854e+06	3.38652e+06	3.24421e+06	3.09796e+06	2.95924e+06	2.83912e+06	-	-	-	-
mws2118	435.13	167.04	436.137	C21H24O10	[M-H]-	Phloretin-2'-O-glucoside (Phlorizin)	Flavonoids	Chalcones	60-81-1	1	1.48125e+06	2.14208e+06	841168	2.94343e+06	1.63774e+06	3.01804e+06	3.43773e+06	4.04771e+06	1.60551e+06	4.20986e+06	2.93054e+06	2.90502e+06	3.46092e+06	3.99196e+06	3.19327e+06	C01604	ko00941,ko01110	C01604	-
Lmmn003398	489.11	285.04	490.111	C23H22O12	[M-H]-	Kaempferol-3-O-(6''-O-acetyl)glucoside	Flavonoids	Flavonols	-	2	1.36736e+07	1.90618e+07	1.71803e+07	1.2617e+07	1.01955e+07	1.21366e+07	3.22831e+06	3.38202e+06	2.45898e+06	2.80672e+06	5.4693e+06	3.59912e+06	4.38134e+06	6.30513e+06	5.53399e+06	-	-	CM00473	MetMap113
Zmhn000892	301.09	139.05	302.1	C13H18O8	[M-H]-	4-O-Glucosyl-3,4-dihydroxybenzyl alcohol	Others	Others	-	1	5.67545e+06	5.84771e+06	5.78656e+06	5.57465e+06	5.29158e+06	5.14804e+06	3.0592e+06	2.7987e+06	3.20114e+06	3.29785e+06	3.20938e+06	3.04797e+06	2.92354e+06	2.97959e+06	3.28134e+06	-	-	-	-
Sazp000955	272.11	110.06	271.106	C12H17NO6	[M+H]+	Tetraphyllin A	Alkaloids	Alkaloids	-	3	1.01368e+06	943999	856069	2.49705e+06	2.1891e+06	2.56563e+06	2.8827e+06	3.55449e+06	2.60117e+06	3.12155e+06	2.5685e+06	2.8015e+06	1.67792e+06	2.17954e+06	2.34563e+06	-	-	-	-
MW0156784	406.17	167.07	405.165	C18H23N5O6	[M+H]+	Ser-His-Tyr	Amino acids and derivatives	Amino acids and derivatives	-	3	515315	451344	591272	1.66437e+06	2.91256e+06	2.47565e+06	2.88281e+06	3.42248e+06	2.70287e+06	3.33895e+06	3.52399e+06	3.60114e+06	2.41437e+06	2.48451e+06	2.38141e+06	-	-	-	-
MWSslk108	204.13	85.03	203.116	C9H17NO4	[M+H]+	O-Acetyl-L-carnitine	Alkaloids	Alkaloids	3040-38-8	3	3.42431e+06	3.51108e+06	2.99588e+06	3.77003e+06	3.56847e+06	3.58786e+06	2.99039e+06	2.85455e+06	3.11519e+06	3.75128e+06	3.21847e+06	2.82454e+06	4.23832e+06	3.59625e+06	3.91638e+06	-	-	-	-
Saln004414	523.15	463.22	524.153	C24H28O13	[M-H]-	2'-O-(3''-hydroxybenzoyl)-kingiside	Terpenoids	Monoterpenoids	-	3	1.89614e+06	1.44513e+06	1.88575e+06	1.58071e+06	1.35933e+06	1.61353e+06	3.13805e+06	2.8689e+06	2.86989e+06	2.66354e+06	2.4021e+06	322891	2.57163e+06	3.2158e+06	2.66875e+06	-	-	-	-
MW0158138	434.2	133.05	433.196	C20H27N5O6	[M+H]+	Trp-Gln-Thr	Amino acids and derivatives	Amino acids and derivatives	-	3	860186	673833	1.01876e+06	1.68676e+06	1.83986e+06	1.78718e+06	3.0857e+06	2.75715e+06	2.99527e+06	2.46065e+06	2.61875e+06	2.32483e+06	1.91425e+06	2.13895e+06	2.03333e+06	-	-	-	-
pmn001583	609.15	300.03	610.153	C27H30O16	[M-H]-	Quercetin-3-O-robinobioside	Flavonoids	Flavonols	52525-35-6	3	4.75703e+06	1.94492e+06	2.62331e+06	3.04814e+06	1.79102e+06	4.50144e+06	2.79012e+06	4.09918e+06	1.94313e+06	1.4909e+06	1.22263e+06	1.23236e+06	2.15593e+06	2.90846e+06	2.21563e+06	-	-	CM00603	MetMap115
Xmqp004074	427.16	247.096	426.153	C20H26O10	[M+H]+	Peucedanol 3'-O-glucoside	Lignans and Coumarins	Coumarins	65891-61-4	3	114373	35966.6	174318	520029	619012	520224	2.90247e+06	2.7029e+06	3.20488e+06	1.59506e+06	1.82712e+06	1.45813e+06	1.45088e+06	1.70456e+06	1.764e+06	-	-	-	-
pmp001251	520.34	184.07	519.332	C26H50NO7P	[M+H]+	LysoPC 18:2(2n isomer)	Lipids	LPC	-	1	8.38028e+07	8.11768e+07	8.24939e+07	4.90118e+06	5.2791e+06	5.25176e+06	3.83721e+06	2.81492e+06	2.09024e+06	1.74276e+06	1.81502e+06	1.85448e+06	1.44531e+07	1.87145e+07	1.71276e+07	-	-	-	-
pmb0618	627.192	465.1	626.185	C28H34O16	[M+H]+	Hesperetin-8-C-glucoside-3'-O-glucoside	Flavonoids	Flavonols	-	3	516292	547936	569316	3.523e+06	3.72143e+06	4.02832e+06	2.78104e+06	3.26632e+06	2.6947e+06	2.89505e+06	2.49999e+06	3.38366e+06	1.56638e+06	2.3084e+06	2.1566e+06	-	-	-	-
MW0149943	378.12	152.07	377.107	C13H19N3O10	[M+H]+	Glu-Asp-Asp	Amino acids and derivatives	Amino acids and derivatives	-	3	1.3419e+06	1.51448e+06	1.31965e+06	5.78392e+06	4.95859e+06	5.39897e+06	3.04768e+06	3.13368e+06	2.55257e+06	5.9094e+06	5.83679e+06	5.60996e+06	3.9518e+06	5.26249e+06	4.49207e+06	-	-	-	-
pmn001420	341.09	179.04	342.095	C15H18O9	[M-H]-	1-O-Caffeoyl-β-D-glucose*	Phenolic acids	Phenolic acids	14364-08-0	1	1.41774e+07	3.18331e+06	1.61538e+07	3.12625e+06	2.76262e+06	2.32862e+06	3.04079e+06	2.81054e+06	2.87399e+06	3.46375e+06	3.08985e+06	2.9688e+06	4.19746e+06	2.97941e+06	2.85473e+06	C10433	-	C10433	-
Lsmp121706	519.24	207.14	518.236	C24H38O12	[M+H]+	pteleifoside C	Others	Others	-	3	513919	351490	577084	2.29313e+06	1.28612e+06	1.93243e+06	2.445e+06	3.37201e+06	2.83058e+06	3.03457e+06	2.50424e+06	3.51429e+06	1.51394e+06	2.6355e+06	2.6102e+06	-	-	-	-
pmn001646	865.2	577.14	866.206	C45H38O18	[M-H]-	Procyanidin C1	Tannins	Proanthocyanidins	37064-30-5	1	3.49971e+06	4.30933e+06	3.90432e+06	5.25782e+06	3.6748e+06	4.14211e+06	3.25353e+06	2.47174e+06	2.84069e+06	4.02548e+06	3.18393e+06	3.15249e+06	3.64766e+06	3.3339e+06	3.0926e+06	C17624	-	C17624	-
MW0148078	409.16	391.15	408.147	C18H24N4O5S1	[M+H]+	Cys-Trp-Thr	Amino acids and derivatives	Amino acids and derivatives	-	3	432260	290517	411906	2.41467e+06	1.91903e+06	1.48195e+06	2.57724e+06	3.40525e+06	2.56101e+06	3.26934e+06	2.4567e+06	3.19117e+06	1.77819e+06	2.00508e+06	2.08933e+06	-	-	-	-
Lmbn000198	133.01	71.01	134.022	C4H6O5	[M-H]-	3-Dehydro-L-Threonic Acid	Others	Saccharides	-	1	7.41736e+06	5.66303e+06	6.54842e+06	7.51516e+06	6.68455e+06	6.72467e+06	3.0299e+06	2.77127e+06	2.68956e+06	4.31645e+06	4.35278e+06	4.12884e+06	8.22078e+06	6.14577e+06	5.41922e+06	C03064	ko00053,ko01100	C03064	-
Lmmn000774	343.103	181.051	344.111	C15H20O9	[M-H]-	Dihydrocaffeoylglucose*	Phenolic acids	Phenolic acids	-	1	2.60824e+06	2.41237e+06	2.28992e+06	1.84309e+06	2.1982e+06	1.9873e+06	2.88808e+06	2.71093e+06	2.83552e+06	2.82147e+06	2.49661e+06	2.85874e+06	2.10429e+06	1.98018e+06	1.83533e+06	-	-	-	-
MW0150949	312.16	115.08	311.159	C13H21N5O4	[M+H]+	His-Gly-Val	Amino acids and derivatives	Amino acids and derivatives	-	3	494862	531388	448783	1.02085e+06	994278	1.02044e+06	2.84382e+06	3.10054e+06	2.2667e+06	2.51105e+06	2.07114e+06	2.01102e+06	2.13823e+06	2.0992e+06	2.3572e+06	-	-	-	-
Lsmp121707	505.27	211.17	504.257	C24H40O11	[M+H]+	Cuneataside E	Others	Others	-	3	187381	337181	421979	1.18664e+06	1.17736e+06	1.44726e+06	2.77642e+06	2.83988e+06	2.5394e+06	2.30199e+06	1.71261e+06	2.18621e+06	1.62636e+06	2.19127e+06	1.93453e+06	-	-	-	-
Zmyn000108	209.03	85.03	210.038	C6H10O8	[M-H]-	D-Saccharic acid	Others	Saccharides	87-73-0	3	1.57703e+06	1.49355e+06	1.64683e+06	1.78125e+06	1.67944e+06	1.77091e+06	2.5598e+06	2.65417e+06	2.93519e+06	2.18053e+06	2.0216e+06	1.98736e+06	2.40324e+06	2.35828e+06	2.51312e+06	C00818	ko00053,ko01100	C00818	-
Lamp006438	549.16	301.11	548.152	C26H28O13	[M+H]+	Astrapterocarpan-3-O-malonyl glucoside	Flavonoids	Isoflavones	-	3	3.11262e+07	3.15871e+07	3.30171e+07	8.07919e+06	7.25281e+06	7.96005e+06	2.69117e+06	3.13352e+06	2.28499e+06	3.04576e+06	3.18569e+06	3.07159e+06	6.75715e+06	9.11761e+06	9.46499e+06	-	-	-	-
Zmhp006502	549.12	301.07	548.117	C25H24O14	[M+H]+	Kaempferide-3-O-(6''-malonyl)glucoside	Flavonoids	Flavonols	-	1	2.96206e+07	3.16902e+07	3.24455e+07	8.09391e+06	8.26172e+06	7.73813e+06	2.71086e+06	3.06451e+06	2.30915e+06	2.93266e+06	3.20571e+06	3.21337e+06	7.20956e+06	9.90585e+06	9.7995e+06	-	-	CM00479	MetMap114
Wacn002584	369.04	127	370.054	C15H14O11	[M-H]-	2-O-Caffeoylhydroxycitric Acid	Phenolic acids	Phenolic acids	-	1	151148	1.44429e+07	545878	8.57211e+06	1.53441e+07	1.20647e+07	2.56082e+06	3.17012e+06	2.33732e+06	6.19652e+06	9.07123e+06	8.54356e+06	3.26329e+06	4.54613e+06	3.9063e+06	-	-	-	-
Zbpp002027	565.118	317.067	564.111	C25H24O15	[M+H]+	Isorhamnetin-3-O-(6''-malonyl)glucoside*	Flavonoids	Flavonols	-	1	7.7533e+06	8.11572e+06	7.92451e+06	1.05781e+07	1.18154e+07	1.03476e+07	2.7016e+06	3.05385e+06	2.24441e+06	2.79378e+06	2.81062e+06	2.90429e+06	3.83565e+06	4679249	4.45364e+06	-	-	CM00839	MetMap109
mws0056	463.088	316.025	464.096	C21H20O12	[M-H]-	Myricetin-3-O-rhamnoside (Myricitrin)	Flavonoids	Flavonols	17912-87-7	3	2.81311e+07	3.19237e+07	2.11569e+07	1.18869e+07	1.96362e+07	1.57172e+07	2.83504e+06	2.53201e+06	2.57593e+06	1.59842e+07	1.37337e+07	1.38001e+07	6.62779e+06	7.20478e+06	8.33826e+06	C10108	-	C10108	MetMap109
MWSslk252	593.19	285.08	594.195	C28H34O14	[M-H]-	Didymin (Isosakuranetin-7-O-rutinoside)*	Flavonoids	Flavanones	14259-47-3	3	6.06318e+06	5.78137e+06	6.13462e+06	5.2772e+06	4.83788e+06	5.17271e+06	2.61008e+06	2.86774e+06	2.43009e+06	1.38309e+06	1.25987e+06	1.33491e+06	6.41943e+06	6.05872e+06	5.96904e+06	-	-	-	-
Cmsp004086	303.09	229.08	302.079	C16H14O6	[M+H]+	Dihydrokaempferide	Flavonoids	Flavanonols	137225-59-3	3	293015	145847	72906.6	5.47647e+06	5.3595e+06	4.93609e+06	2.61516e+06	2.97003e+06	2.29658e+06	4.38329e+06	4.27588e+06	4.02049e+06	2.70966e+06	3.33166e+06	3.27106e+06	-	-	CM00456	MetMap114
MW0155298	427.2	187.07	426.19	C22H26N4O5	[M+H]+	Phe-Phe-Asn	Amino acids and derivatives	Amino acids and derivatives	-	3	74411.8	134990	79070.3	392002	438198	507056	3.14439e+06	2.12758e+06	2.59579e+06	1.18275e+06	1.48256e+06	1.14196e+06	1.26869e+06	1.53028e+06	1.33223e+06	-	-	-	-
HJN041	451.12	289.07	452.132	C21H24O11	[M-H]-	Epicatechin glucoside	Flavonoids	Flavanols	-	3	2.06681e+06	1.96617e+06	1.31258e+06	2.11672e+06	2.07711e+06	1.94833e+06	2.41782e+06	2.89879e+06	2.53981e+06	2.18294e+06	1.90594e+06	2.27838e+06	1.30135e+06	1.36031e+06	1.27687e+06	-	-	-	-
Zajn002491	451.12	289.07	452.132	C21H24O11	[M-H]-	catechin-4-β-D-galactopyranoside*	Flavonoids	Flavanols	-	1	2.10877e+06	1.94242e+06	2.2007e+06	2.06328e+06	2.21989e+06	2.17662e+06	2.8533e+06	2.10158e+06	2.85439e+06	1.77984e+06	1.9201e+06	1.96418e+06	968357	1.3065e+06	1.36682e+06	-	-	-	-
MWS1709	133.01	71.01	134.022	C4H6O5	[M-H]-	D-Malic acid*	Organic acids	Organic acids	636-61-3	1	6.98062e+06	5.30812e+06	6.03992e+06	7.40902e+06	6.47044e+06	6.68437e+06	2.76052e+06	2.60787e+06	2.42654e+06	4.10279e+06	4.0967e+06	3.90647e+06	8.10286e+06	5.84552e+06	5.43032e+06	C00497	ko00650,ko01100	C00497	-
mws0277	191.06	85.03	192.063	C7H12O6	[M-H]-	Quinic Acid	Organic acids	Organic acids	77-95-2	2	3.79874e+07	3.4279e+07	4.97749e+07	5.78434e+07	5.0545e+07	6.02193e+07	2.65292e+06	2.2497e+06	2.85022e+06	4.60148e+07	1.35252e+07	1.34043e+07	4.81379e+07	3.55839e+07	4.53442e+07	C00296	ko00400,ko01100	C00296	-
Zbsp004894	565.12	317.07	564.111	C25H24O15	[M+H]+	3'-O-Methyltricetin-7-O-(6''-malonyl)glucoside*	Flavonoids	Flavones	-	1	8.03845e+06	8.82624e+06	7.95994e+06	1.07424e+07	1.1096e+07	1.15129e+07	2.52262e+06	2.62097e+06	2.57691e+06	2.91831e+06	2.90382e+06	2.55015e+06	3.84155e+06	4996510	4.43989e+06	-	-	-	-
Xmmn006031	447.223	315.182	448.231	C21H36O10	[M-H]-	Borneol 7-O-[β-D-apiofuranosyl-(1→6)]-β-D-glucopyranoside	Terpenoids	Monoterpenoids	88700-35-0	3	1.51287e+06	1.54481e+06	1.4497e+06	1.34434e+06	1.46883e+06	1.01145e+06	2.49815e+06	2.64206e+06	2.56385e+06	3.56868e+06	3.17789e+06	2.50603e+06	1.78643e+06	2.11596e+06	2.66908e+06	-	-	-	-
Lmyn003971	521.2	359.15	522.21	C26H34O11	[M-H]-	Dihydrodehydrodiconiferyl alcohol-4-O-glucoside*	Lignans and Coumarins	Lignans	-	1	1.43861e+06	1.22955e+06	1.25508e+06	1.38817e+06	1.29582e+06	1.47551e+06	2.46786e+06	2.54258e+06	2.64049e+06	1.71401e+06	1.33745e+06	1.76406e+06	1.26867e+06	1.44911e+06	1.72857e+06	-	-	-	-
HJN090	433.11	271.06	434.121	C21H22O10	[M-H]-	Isocoreopsin	Flavonoids	Flavanones	-	3	4.58488e+06	3.97551e+06	4.96443e+06	2.75967e+06	3.36796e+06	3.10973e+06	1.88464e+06	1.85988e+06	3.90242e+06	2.53294e+06	2.44175e+06	2.70107e+06	1.94538e+06	3.97851e+06	1.93983e+06	-	-	-	-
Zmhp005139	565.12	317.07	564.111	C25H24O15	[M+H]+	Tamarixetin-3-O-(6''-malonyl)glucoside*	Flavonoids	Flavonols	-	1	7.74531e+06	7.7356e+06	7.56071e+06	1.09579e+07	1.12436e+07	1.13941e+07	2.49633e+06	2.73448e+06	2.40896e+06	2.9649e+06	2.75808e+06	2.73569e+06	3.42553e+06	4.71015e+06	4.84008e+06	-	-	-	-
Lhdp120311	373.22	135.12	372.215	C19H32O7	[M+H]+	3-Hydroxy-7,8-dehydro-ionol-9-O-β-D-glucopyranoside	Terpenoids	Monoterpenoids	-	3	536186	404820	555236	1.32035e+06	1.36533e+06	1.64956e+06	2.82256e+06	2.63423e+06	2.17051e+06	1.87112e+06	1.78045e+06	2.56795e+06	1.58754e+06	1.79192e+06	1.82962e+06	-	-	-	-
pmn001738	403.125	223.06	404.132	C17H24O11	[M-H]-	Oleoside 11-methyl ester	Terpenoids	Monoterpenoids	60539-23-3	3	916231	927209	769612	1.35158e+06	978293	944171	2.13802e+06	2.59472e+06	2.85315e+06	3.56036e+06	2.83173e+06	2.46344e+06	1.71056e+06	1.4501e+06	1.70086e+06	-	-	-	-
Zmmp002106	120.08	77.04	119.07	C3H9N3O2	[M+H]+	4-methyl-1,5,2,3-dioxadiazinan-2-amine	Others	Others	-	3	5.6801e+06	6.5563e+06	6.29803e+06	639568	618380	762783	2.26648e+06	3.35449e+06	1.95841e+06	8.69256e+06	8.4901e+06	8.09181e+06	7.24082e+06	3.54169e+06	3.88085e+06	-	-	-	-
MW0140415	329.25	297.22	328.24	C22H32O2	[M+H]+	Docosa-2,4,6,8,10,12-hexaenoic acid	Lipids	Free fatty acids	25167-62-8	3	9028.45	8052.44	5790.57	212981	202972	262449	2.43606e+06	2.87763e+06	2.24182e+06	624911	541890	559242	563003	611386	557892	-	-	-	-
Lagp004602	505.26	211.17	504.257	C24H40O11	[M+H]+	Foliasalacioside B1	Terpenoids	Monoterpenoids	-	3	255847	260460	299828	945907	1.45651e+06	1.08141e+06	2.90897e+06	2.40706e+06	2.21788e+06	1.93259e+06	2.52633e+06	1.69751e+06	1.43899e+06	1.85996e+06	1.92703e+06	-	-	-	-
Zmhn002980	365	285.04	366.005	C15H10O9S	[M-H]-	Hydroxyaloe-emodin-8-O-sulfate	Quinones	Anthraquinone	-	3	149715	149715	149715	1.86589e+06	1.51752e+06	1.87324e+06	2.9089e+06	2.36653e+06	2.25128e+06	1.41056e+06	1.13608e+06	1.40139e+06	2.1815e+06	2.02024e+06	1.847e+06	-	-	-	-
HJN087	433.12	271.06	434.121	C21H22O10	[M-H]-	Naringenin-4'-O-glucoside	Flavonoids	Flavanones	-	2	4.86451e+06	4.19274e+06	4.57044e+06	3.27051e+06	3.64946e+06	3.19074e+06	1.9928e+06	3.80702e+06	1.7043e+06	2.50507e+06	2.33809e+06	2.44653e+06	3.97822e+06	3.26044e+06	1.77912e+06	-	-	-	-
pmp001273	520.34	184.07	519.332	C26H50NO7P	[M+H]+	LysoPC 18:2	Lipids	LPC	-	2	8.48995e+07	8.49514e+07	7.81107e+07	4.99453e+06	5.31612e+06	5.48635e+06	2.19081e+06	3.08268e+06	2.16719e+06	1.52091e+06	1.64653e+06	1.64505e+06	1.59936e+07	1.90077e+07	1.80002e+07	-	-	-	-
Lscp211204	389.22	209.15	388.21	C19H32O8	[M+H]+	Sedumoside I	Others	Others	-	3	391763	766419	407892	2.71313e+06	2.71573e+06	2.77533e+06	2.4313e+06	2.9038e+06	2.08398e+06	2.00803e+06	1.94012e+06	2.18433e+06	1.45145e+06	1.87776e+06	1.85176e+06	-	-	-	-
Haxp006367	495.18	167.07	494.179	C24H30O11	[M+H]+	Harpagoside	Terpenoids	Monoterpenoids	19210-12-9	2	87157.1	87157.1	87157.1	435786	482485	457782	2.52394e+06	2.58875e+06	2.3035e+06	2.89173e+06	2.82041e+06	2.97935e+06	1.16514e+06	1.57962e+06	1.58001e+06	C09783	-	C09783	-
Zbsp003145	291.09	123.04	290.079	C15H14O6	[M+H]+	Leucopelargonidin; 3,4,5,7,4'-Pentahydroxyflavan	Others	Others	520-17-2	1	3.4286e+06	1.8927e+06	2.67751e+06	3.24252e+07	3.84014e+07	3.60601e+07	2.6656e+06	2.65561e+06	2.08173e+06	5.25056e+06	4.74069e+06	4.29813e+06	9.83115e+06	1.13004e+07	9.41471e+06	-	-	-	-
MW0148018	358.15	178.09	357.147	C14H23N5O4S1	[M+H]+	Cys-His-Val	Amino acids and derivatives	Amino acids and derivatives	-	3	38115.9	53145.7	33510.2	375092	381544	283410	2.61712e+06	2.74374e+06	2.01418e+06	2.47467e+06	2.26409e+06	2.36488e+06	1.4289e+06	1.46851e+06	1.44352e+06	-	-	-	-
Lmmp003783	479.09	303.05	478.075	C21H18O13	[M+H]+	Quercetin-3-O-glucuronide	Flavonoids	Flavonols	22688-79-5	2	2.28675e+06	1.92999e+06	1.90812e+06	2.99988e+06	2.72865e+06	2.95193e+06	2.56075e+06	2.23888e+06	2.55073e+06	2.33459e+06	2.16649e+06	2.56718e+06	1.87277e+06	2.41756e+06	2.29556e+06	-	-	CM00571	MetMap117
Wasn002933	373.11	211.06	374.121	C16H22O10	[M-H]-	1-O-(3,4,5-Trimethoxybenzoyl)-B-D-Glucopyranoside	Phenolic acids	Phenolic acids	-	2	1.75285e+06	1.70473e+06	1.88421e+06	1.97291e+06	1.49172e+06	1.59011e+06	2.76147e+06	2.28936e+06	2.24561e+06	2.7752e+06	3.23253e+06	2.70782e+06	2.03128e+06	1.98109e+06	1.59355e+06	-	-	-	-
Lmbp003208	385.116	223.063	384.106	C17H20O10	[M+H]+	Fraxidin-8-O-glucoside	Lignans and Coumarins	Coumarins	-	3	16952.5	16952.5	16952.5	340084	567291	84762.7	2.50251e+06	2.47696e+06	2.24008e+06	2.13254e+06	1.58876e+06	2.19795e+06	1.33024e+06	1.66442e+06	1.49641e+06	-	-	CM01391	MetMap129
Wasn000528	337.08	277.06	338.085	C12H18O11	[M-H]-	2-O-α-D-Glucopyranosyl-L-ascorbic acid	Others	Vitamin	129499-78-1	2	1.0663e+06	992190	1.3442e+06	1.1553e+06	998804	1.01591e+06	2.39294e+06	2.58525e+06	2.21138e+06	2.1499e+06	2.12366e+06	1.96126e+06	2.12469e+06	1.44713e+06	1.65025e+06	C18339	-	C18339	-
Wbjp004531	593.19	285.08	592.179	C28H32O14	[M+H]+	peganoneⅠ-glucose-Rhamnose	Quinones	Anthraquinone	-	3	4.60821e+06	4.32992e+06	4.82956e+06	2.16297e+06	2.02135e+06	2.10074e+06	2.44147e+06	2.43231e+06	2.30538e+06	1.56547e+06	1.49311e+06	1.59193e+06	2.22103e+06	2.49674e+06	2.81924e+06	-	-	-	-
Zmdn002400	451.13	289.07	452.132	C21H24O11	[M-H]-	Epicatechin-3'-O-β-D-glucopyranoside*	Flavonoids	Flavanols	-	1	2.12862e+06	1.91298e+06	1.98828e+06	2.30339e+06	2.03637e+06	2.02145e+06	2.76411e+06	1.97889e+06	2.41144e+06	1.83112e+06	1.83609e+06	1.78665e+06	1.14234e+06	1.59868e+06	1.25964e+06	-	-	-	-
pmp001259	526.34	508.33	525.33	C28H47NO8	[M+H]+	5,8,11,14-Pentadecanoamide	Lipids	Free fatty acids	-	1	3.8309e+06	5.89211e+06	5.75843e+06	1.1888e+06	994991	1.19657e+06	2.25188e+06	2.67445e+06	2.21317e+06	1.69282e+06	1.64734e+06	1.68766e+06	2.05354e+06	2.47825e+06	2.41789e+06	-	-	-	-
Zmjp005293	593.19	285.08	592.179	C28H32O14	[M+H]+	Acacetin-7-O-neohesperidoside*	Flavonoids	Flavones	20633-93-6	1	4.78424e+06	4.45685e+06	4.64156e+06	2.07381e+06	2.07648e+06	2.15001e+06	2.3911e+06	2.40466e+06	2.32686e+06	1.54171e+06	1.62487e+06	1.64562e+06	1.97803e+06	2.62784e+06	2.8317e+06	-	-	-	-
MW0158607	382.2	185.08	381.19	C18H27N3O6	[M+H]+	Tyr-Ser-Leu	Amino acids and derivatives	Amino acids and derivatives	-	3	475010	275643	362706	912337	845848	736849	2.58623e+06	2.2842e+06	2.24391e+06	2.04158e+06	2.21011e+06	2.12899e+06	2.70157e+06	2.09018e+06	3.45946e+06	-	-	-	-
MWSmce341	279.159	149.033	278.152	C16H22O4	[M+H]+	Butyl isobutyl phthalate*	Phenolic acids	Phenolic acids	17851-53-5	1	2.9392e+06	2.59612e+06	2.7384e+06	2.53192e+06	2.39022e+06	2.34537e+06	2.49924e+06	2.39258e+06	2.19136e+06	2.7742e+06	2.58467e+06	2.63817e+06	3.24365e+06	2.83218e+06	2.39786e+06	-	-	-	-
pmn001416	451.1	341.06	452.111	C24H20O9	[M-H]-	Catechin-(7,8-bc)-4α-(3,4-dihydroxyphenyl)-dihydro-2-(3H)-one*	Flavonoids	Flavanols	-	1	8.46757e+06	7.77974e+06	8.49977e+06	6.98139e+06	5.85196e+06	5.81853e+06	2.10537e+06	2.03556e+06	2.92556e+06	5.10396e+06	6.60454e+06	4.31847e+06	3.55831e+06	4.56076e+06	4.90774e+06	-	-	-	-
Lakn003294	343.1	181.05	344.111	C15H20O9	[M-H]-	2-β-D-Glucopyranosyloxy-5-hydroxyphenylacetic acidmethylester*	Phenolic acids	Phenolic acids	-	1	2.00649e+06	2.09042e+06	2.14849e+06	2.03979e+06	1.75069e+06	1.70131e+06	2.58635e+06	2.24713e+06	2.22121e+06	2.53459e+06	2.29479e+06	2.42322e+06	2.29431e+06	1.85208e+06	1.66183e+06	-	-	-	-
MW0150473	359.17	197.12	358.164	C18H22N4O4	[M+H]+	Gly-Pro-Trp	Amino acids and derivatives	Amino acids and derivatives	-	3	600128	603377	606037	1.82959e+06	1.36305e+06	1.56542e+06	2.2125e+06	2.70486e+06	2.12481e+06	2.09709e+06	2.32205e+06	2.58459e+06	1.76442e+06	1.82372e+06	1.80204e+06	-	-	-	-
Hmjp003008	609.14	287.06	608.138	C27H28O16	[M+H]+	Luteolin-7-O-glucuronide-5-O-rhamnoside	Flavonoids	Flavones	-	1	6.62882e+06	3.52885e+06	6.52271e+06	5.81174e+06	5.81563e+06	5.38736e+06	2.40935e+06	2.03593e+06	2.58674e+06	3.24692e+06	3.50657e+06	2.90607e+06	2.27359e+06	2.89987e+06	2.6719e+06	-	-	CM00179	MetMap105
Wasn001627	295.1	89.02	296.111	C11H20O9	[M-H]-	Glucosyl 2,3-Dihydroxy-2-Methylbutanoic Acid	Organic acids	Organic acids	-	1	817341	686814	711116	724142	570999	658856	2.47217e+06	2.3028e+06	2.25144e+06	1.66201e+06	1.51391e+06	1.64247e+06	1.40294e+06	1.31994e+06	1.38778e+06	-	-	-	-
Wasn006585	447.222	315.181	448.231	C21H36O10	[M-H]-	Geranyl 3-O-xylopyranosyl-glucopyranoside	Others	Others	-	3	1.65723e+06	1.2555e+06	1.24309e+06	1.35968e+06	1.29791e+06	1.44811e+06	2.19597e+06	2.269e+06	2.54e+06	2.40743e+06	2.25907e+06	2.25922e+06	1.78601e+06	1.547e+06	1.98053e+06	-	-	-	-
MW0109095	408.22	246.17	407.217	C19H29N5O5	[M+H]+	Phe-Asn-Lys	Amino acids and derivatives	Amino acids and derivatives	-	3	71104.1	80538.6	83044.2	354736	316637	289998	2.26245e+06	2.56429e+06	2.13655e+06	1.83413e+06	1.75164e+06	2.07856e+06	1.06055e+06	1.41264e+06	1.44582e+06	-	-	-	-
MW0149664	403.2	121.06	402.186	C15H26N6O7	[M+H]+	Gln-Gln-Gln	Amino acids and derivatives	Amino acids and derivatives	-	3	352730	245708	283760	1.21562e+06	1.37417e+06	1.16327e+06	1.86633e+06	2.83379e+06	2.25706e+06	2.2759e+06	3.22586e+06	2.57587e+06	1.6013e+06	1.94262e+06	1.86474e+06	-	-	-	-
pmp001288	593.19	285.08	592.179	C28H32O14	[M+H]+	Acacetin-7-O-rutinoside (Linarin)*	Flavonoids	Flavones	480-36-4	1	4.63843e+06	4.47131e+06	4.5591e+06	2.09596e+06	2.06027e+06	2.01334e+06	2.30959e+06	2.45335e+06	2.19187e+06	1.69075e+06	1.34569e+06	1.62001e+06	2.11411e+06	2.6836e+06	2.61253e+06	-	-	-	-
Lmyn005812	675.36	397.14	676.367	C33H56O14	[M-H]-	Gingerglycolipid A	Lipids	Glycerol ester	145937-22-0	3	2.60697e+07	2.19522e+07	2.46835e+07	2.4839e+07	2.62692e+07	2.29518e+07	2.48367e+06	2.35509e+06	2.01905e+06	2.9123e+06	3.00783e+06	2.75363e+06	2.566e+07	2.5869e+07	2.40658e+07	-	-	-	-
Wabn003563	385.11	179.07	386.121	C17H22O10	[M-H]-	3'-O-Beta-D-Glucopyranosyl plumbagic acid	Phenolic acids	Phenolic acids	-	3	403390	405781	407810	528528	427241	395429	2.36597e+06	2.49384e+06	1.97744e+06	1.7147e+06	1.272e+06	1.36003e+06	1.63606e+06	1.56561e+06	1.62509e+06	-	-	-	-
Wcsn010524	265.22	265.22	266.225	C17H30O2	[M-H]-	8,11-Heptadecadienoic acid	Lipids	Free fatty acids	-	1	386479	398370	399969	293487	198607	192794	2.28445e+06	2.40167e+06	2.14039e+06	2.19099e+06	2.47075e+06	2.50717e+06	3.74512e+06	4.13439e+06	3.30671e+06	-	-	-	-
MWSHY0092	597.18	289.072	596.174	C27H32O15	[M+H]+	Eriodictyol-7-O-Rutinoside (Eriocitrin)*	Flavonoids	Flavanones	13463-28-0	3	4.0241e+06	5.17469e+06	3.59395e+06	2.34204e+06	2.02659e+06	2.94425e+06	2.08333e+06	2.37398e+06	2.36427e+06	1.8734e+06	1.61632e+06	1.67356e+06	1.85703e+06	2.07741e+06	2.40092e+06	C09732	-	C09732	-
Sagp004425	597.18	289.07	596.174	C27H32O15	[M+H]+	Maesopsin 4-Glucoside 4'-Rhamnoside(Hovetrichoside D)*	Flavonoids	Other Flavonoids	-	3	4.11394e+06	4.68804e+06	3.75278e+06	2.58672e+06	2.07497e+06	2.52409e+06	2.35701e+06	2.28e+06	2.14502e+06	2.20148e+06	1.78613e+06	2.28774e+06	1.98262e+06	2.52573e+06	2.5309e+06	-	-	-	-
Wcsp002246	344.13	147.04	343.121	C22H17NO3	[M+H]+	N-Phenylethylcrinasiadine	Alkaloids	Alkaloids	-	3	1.47384e+07	2.1116e+07	3.04021e+07	6.00647e+06	1.13671e+07	1.07188e+07	2.3642e+06	2.19779e+06	2.18264e+06	7.49545e+06	6.75809e+06	6.60449e+06	1.17454e+07	1.018e+07	8.56282e+06	-	-	-	-
Hasp010605	353.27	261.22	352.261	C21H36O4	[M+H]+	MG(18:3(9Z,12Z,15Z)/0:0/0:0)	Lipids	Glycerol ester	129828-41-7	1	5.72525e+07	4.78849e+07	4.87961e+07	1.1752e+07	9.42603e+06	1.12222e+07	2.37179e+06	2.0675e+06	2.29617e+06	2.06306e+06	2.50462e+06	2.89057e+06	2.78002e+07	3.00145e+07	2.82504e+07	-	-	-	-
ML10174588	233.16	233.16	234.162	C15H22O2	[M-H]-	Confertifoline	Terpenoids	Sesquiterpenoids	1811-23-0	3	2.23368e+06	2.20725e+06	2.30484e+06	2.11869e+06	2.19252e+06	2.23943e+06	2.2136e+06	2.22543e+06	2.22463e+06	2.31305e+06	2.22464e+06	2.13827e+06	2.27638e+06	2.46344e+06	2.35945e+06	C09376	-	C09376	-
pmb2654	460.146	117.9	461.153	C19H27NO12	[M-H]-	Anthranilate-1-O-Sophoroside	Phenolic acids	Phenolic acids	-	3	381362	633373	739532	871577	705904	642693	2.31034e+06	2.2605e+06	2.08062e+06	2.18379e+06	2.06143e+06	2.16431e+06	1.48056e+06	1.55759e+06	1.57244e+06	-	-	-	-
Waln006120	423.22	291.18	424.231	C19H36O10	[M-H]-	Octyl 6-O-Alpha-L-Arabinopyranosyl-Beta-D-Glucopyranoside	Others	Alcohol compounds	168288-07-1	1	443056	441476	538762	451168	402606	414130	2.17537e+06	2.06816e+06	2.37767e+06	1.17877e+06	1.12796e+06	1.15614e+06	1.17498e+06	1.51305e+06	1.35321e+06	-	-	-	-
Lskp211219	435.15	127.04	434.142	C18H26O12	[M+H]+	methoxyhydroquinone-4-O-β-D-apiosyl-(1→6)-β-D-glucopyranoside	Lignans and Coumarins	Lignans	-	3	4.3449e+06	3.85989e+06	3.93337e+06	2.26051e+06	2.47433e+06	2.22898e+06	2.21158e+06	2.40317e+06	1.99095e+06	1.91448e+06	1.70132e+06	1.83304e+06	2.17114e+06	2.47107e+06	2.57164e+06	-	-	-	-
pme1178	284.1	152.06	283.092	C10H13N5O5	[M+H]+	Guanosine	Nucleotides and derivatives	Nucleotides and derivatives	118-00-3	1	2.49714e+06	2.03017e+06	1.90827e+06	1.2594e+06	1.16132e+06	1.40823e+06	2.1387e+06	2.71901e+06	1.71728e+06	2.42704e+06	2.08704e+06	2.11414e+06	1.55388e+06	1.65946e+06	1.45586e+06	C00387	ko00230,ko01100,ko01232,ko02010	C00387	-
Wcfp002357	413.14	162.04	412.134	C15H20N6O8	[M+H]+	N6-Threonylcarbamoyladenosine	Nucleotides and derivatives	Nucleotides and derivatives	24719-82-2	1	1.76797e+06	2.40473e+06	2.39926e+06	2.30297e+06	2.35054e+06	3.27043e+06	2.08944e+06	2.4063e+06	2.03684e+06	2.83057e+06	2.31968e+06	2.66371e+06	1.98554e+06	3.58414e+06	2.25597e+06	-	-	-	-
pmb3056	355.103	121.029	356.111	C16H20O9	[M-H]-	Homovanilloylquinic acid	Phenolic acids	Phenolic acids	-	3	3.22486e+06	2.94623e+06	3.00855e+06	2.7816e+06	2.76746e+06	2.94321e+06	2.10845e+06	2.0252e+06	2.39803e+06	3.22486e+06	3.06574e+06	3.36123e+06	2.36949e+06	2.37509e+06	2.30269e+06	-	-	-	-
MWS2430	241.22	241.21	242.225	C15H30O2	[M-H]-	13-methylmyristic acid	Lipids	Free fatty acids	2485-71-4	1	2.00496e+06	2.24654e+06	2.25806e+06	2.30932e+06	2.3786e+06	2.45718e+06	2.13406e+06	2.18559e+06	2.19077e+06	2.17789e+06	2.16272e+06	2.04593e+06	2.16224e+06	2.15617e+06	2.08845e+06	-	-	-	-
Hmln003529	401.15	269.11	402.153	C18H26O10	[M-H]-	Benzyl β-primeveroside	Others	Others	130622-31-0	1	1.1911e+06	870425	1.57744e+06	949751	959570	826279	2.22502e+06	2.27704e+06	2.00506e+06	1.67181e+06	1.3575e+06	1.69001e+06	1.80349e+06	1.68208e+06	1.66135e+06	-	-	-	-
Walp007043	274.27	88.08	273.267	C16H35NO2	[M+H]+	2-Aminohexadecane-1,4-diol	Lipids	Sphingolipids	-	2	2.99685e+06	2.54902e+06	2.69414e+06	2.84734e+06	2.85885e+06	3.23585e+06	2.38592e+06	2.20023e+06	1.86783e+06	2.64448e+06	2.55186e+06	2.43756e+06	2.45045e+06	2.93402e+06	2.93916e+06	-	-	-	-
Lmmn002274	521.2	359.15	522.21	C26H34O11	[M-H]-	Isolariciresinol-9'-O-glucoside*	Lignans and Coumarins	Lignans	63358-12-3	1	1.83443e+06	1.21274e+06	1.62992e+06	1.31625e+06	1.27029e+06	1.67673e+06	2.21459e+06	2.5773e+06	1.66022e+06	1.40083e+06	1.80587e+06	1.7005e+06	1.99125e+06	1.47122e+06	1.80798e+06	-	-	-	-
pmp001198	132.1	57.03	131.095	C6H13NO2	[M+H]+	6-Deoxyfagomine	Alkaloids	Piperidine alkaloids	197449-09-5	1	1.19453e+06	960694	872765	235227	247869	195689	1.81177e+06	2794464	1.82512e+06	3.18661e+06	2.84042e+06	3.86411e+06	2.54164e+06	2.20185e+06	1.79956e+06	-	-	-	-
Zmjp000182	189.13	70.07	188.127	C7H16N4O2	[M+H]+	N-Monomethyl-L-arginine*	Amino acids and derivatives	Amino acids and derivatives	17035-90-4	3	1.34207e+06	1.65603e+06	1.59119e+06	88281.4	79684.4	79863.9	2.01244e+06	2.24059e+06	2.15752e+06	3.93233e+06	3.88e+06	4.1886e+06	2.35706e+06	2.26756e+06	2.29229e+06	C03884	-	C03884	-
Lahp003744	597.18	303.09	596.174	C27H32O15	[M+H]+	Viscumneoside I	Flavonoids	Flavanones	-	3	755229	695968	905002	6.14072e+06	4.15353e+06	5.25002e+06	2.45994e+06	1.95657e+06	1.99368e+06	3.48461e+06	4.96667e+06	4.00762e+06	2.56566e+06	3.34765e+06	3.07569e+06	-	-	-	-
Wcdp006912	274.28	88.08	273.267	C16H35NO2	[M+H]+	Lauryldiethanolamine	Others	Others	1541-67-9	2	3.03445e+06	2.39319e+06	2.81458e+06	2.90013e+06	2.71949e+06	3.2424e+06	2.42033e+06	2.20579e+06	1.7656e+06	2.64823e+06	2.6253e+06	2.41652e+06	2.4399e+06	2.8958e+06	2.80502e+06	-	-	-	-
MWS00327g	106.05	60.0445	105.043	C3H7NO3	[M+H]+	L-Isoserine	Amino acids and derivatives	Amino acids and derivatives	632-13-3	3	2.00889e+06	1.57373e+06	1.69261e+06	268200	183582	195836	2.25562e+06	2.08528e+06	2.0139e+06	1.4315e+06	1.2638e+06	1.12171e+06	2.36997e+06	1.86241e+06	1.50355e+06	-	-	-	-
Lamp006812	593.18	285.07	592.179	C28H32O14	[M+H]+	4'-Demethyleucomin glucosyl rhamnoside	Flavonoids	Other Flavonoids	-	1	4.48826e+06	3.88491e+06	3.94504e+06	1.82621e+06	1.84489e+06	1.85424e+06	2.22452e+06	2.08259e+06	1.98876e+06	1.34747e+06	1.36369e+06	1.39157e+06	1.84092e+06	2.1968e+06	2.22876e+06	-	-	-	-
Lmjp002596	597.14	303.05	596.138	C26H28O16	[M+H]+	Quercetin-3-O-sambubioside*	Flavonoids	Flavonols	83048-35-5	1	1.02613e+06	533434	1.09645e+06	5.8964e+06	5.7869e+06	4.37875e+06	1.96559e+06	2.06105e+06	2.26636e+06	3.86564e+06	3.44192e+06	4.27015e+06	2.65562e+06	3.16436e+06	3.10662e+06	C12637	ko00944	C12637	MetMap115
Zbfn002690	299.08	93.03	300.084	C13H16O8	[M-H]-	1-(4-Hydroxybenzoyl)Glucose; 25545-07-7	Phenolic acids	Phenolic acids	-	2	1.26889e+06	1.24197e+06	1.33742e+06	1.07178e+06	1.06779e+06	938761	2.24383e+06	2.09938e+06	1.9447e+06	1.3138e+06	1.18061e+06	1.34526e+06	1.75583e+06	1.72713e+06	1.56454e+06	-	-	-	-
mws0001	133.061	74.0237	132.054	C4H8N2O3	[M+H]+	L-Asparagine	Amino acids and derivatives	Amino acids and derivatives	70-47-3	3	929814	914166	830517	47480.8	45802.8	57682.4	2.09404e+06	2.09608e+06	2.09361e+06	3.19063e+06	2.66297e+06	2.55664e+06	3.38672e+06	2.51018e+06	2.37127e+06	C00152	ko00250,ko00460,ko00970,ko01100,ko01110,ko01230	C00152	-
MW0146072	423.14	172.04	422.126	C18H22N4O6S1	[M+H]+	Asp-Cys-Trp	Amino acids and derivatives	Amino acids and derivatives	-	3	167681	136724	67156.8	308288	354121	330066	2.13719e+06	2.32213e+06	1.80288e+06	1.5528e+06	1.55993e+06	1.54951e+06	1.04358e+06	1.36468e+06	1.38271e+06	-	-	-	-
Zbhp003813	567.17	411.1	566.164	C26H30O14	[M+H]+	3,5,7-trihydroxy-dihydroflavone-6-C-glucoside-8-C-arabinoside	Flavonoids	Flavones	-	2	1.87045e+06	1.99654e+06	3.32526e+06	2.43405e+06	2.35287e+06	2.74033e+06	2.15132e+06	2.20687e+06	1.84361e+06	2.1603e+06	2.01366e+06	2.13499e+06	1.95308e+06	2.19915e+06	2.30813e+06	-	-	-	-
pmb3012	461.109	299.055	462.116	C22H22O11	[M-H]-	Chrysoeriol-7-O-glucoside	Flavonoids	Flavones	19993-32-9	3	628030	352893	1.00531e+06	461717	541660	611437	1.94994e+06	2.05733e+06	2.1749e+06	757443	941933	960249	2.92164e+06	2.56669e+06	1.83876e+06	-	-	-	-
MW0150881	370.17	145.05	369.165	C15H23N5O6	[M+H]+	His-Asp-Val	Amino acids and derivatives	Amino acids and derivatives	-	3	14595.2	14595.2	14595.2	75833.3	77534.1	72975.9	2.07516e+06	2.09369e+06	1.92353e+06	214886	164435	185031	428870	603521	529652	-	-	-	-
pmd0160	454.293	313.274	453.286	C21H44NO7P	[M+H]+	LysoPE 16:0(2n isomer)	Lipids	LPE	-	3	1.13393e+06	1.16921e+06	1.16362e+06	4.99968e+06	4.87064e+06	4.98834e+06	1.86753e+06	1.64587e+06	2.56222e+06	1.03357e+06	1.0475e+06	1.25237e+06	1.34919e+06	1.56358e+06	1.62418e+06	-	-	-	-
Wcop004851	177.05	117.03	176.047	C10H8O3	[M+H]+	5,6-dimethyl-2-benzofuran-1,3-dione	Terpenoids	Sesquiterpenoids	5999-20-2	1	1.23449e+07	1.25067e+07	6.69511e+06	4.28856e+06	5.37237e+06	4.28569e+06	1.60382e+06	1.75458e+06	2.68441e+06	2.82542e+06	3.32364e+06	2.73094e+06	4.86135e+06	3.05815e+06	3.16204e+06	-	-	-	-
pmn001418	451.1	341.1	452.111	C24H20O9	[M-H]-	Cinchonain Id*	Flavonoids	Flavanols	85022-67-9	1	8.00031e+06	7.83422e+06	7.92451e+06	6.40267e+06	5.68574e+06	5.61155e+06	1.87462e+06	1.96063e+06	2.20502e+06	5.29626e+06	4.56119e+06	5.56293e+06	4.07675e+06	3.80711e+06	4.64048e+06	-	-	-	-
pma3101	256.082	124.039	256.082	C11H14NO6+	[M]+	Nicotinate D-ribonucleoside	Others	Vitamin	17720-18-2	3	395676	396042	325270	762970	628269	597678	2.27307e+06	1.77309e+06	1.99076e+06	682328	629274	593486	1.12094e+06	1.17705e+06	999772	C05841	ko00760,ko01100	C05841	-
Zbsp004136	597.14	303.05	596.138	C26H28O16	[M+H]+	Quercetin-3-O-(6''-O-arabinosyl)glucoside*	Flavonoids	Flavonols	-	1	1.00918e+06	708926	870920	5.89509e+06	5.90972e+06	5.03295e+06	2.09397e+06	1.93964e+06	1.94767e+06	3.47605e+06	3.44573e+06	4.15219e+06	2.3148e+06	3.05176e+06	2.9018e+06	-	-	CM00593	MetMap115
pmb0876	454.29	313.27	453.286	C21H44NO7P	[M+H]+	LysoPE 16:0	Lipids	LPE	53862-35-4	1	1.13025e+06	1.13003e+06	1.14417e+06	4.97483e+06	4.55394e+06	4.65997e+06	1.81024e+06	1.71522e+06	2.44741e+06	1.06549e+06	1.02489e+06	1.25214e+06	1.34544e+06	1.58918e+06	1.52059e+06	-	-	-	-
Walp007182	274.27	88.08	273.267	C16H35NO2	[M+H]+	2-Aminohexadecane-1,15-diol	Lipids	Sphingolipids	-	2	3.1122e+06	2.53239e+06	2.8388e+06	2.96447e+06	2.81752e+06	3.30409e+06	2.22472e+06	1.98439e+06	1.72956e+06	2.61968e+06	2.40442e+06	2.45414e+06	2.51847e+06	2.77122e+06	2.76676e+06	-	-	-	-
pmp001264	274.27	256.27	273.267	C16H35NO2	[M+H]+	Hexadecylsphingosine	Lipids	Sphingolipids	-	2	2.87465e+06	2.32888e+06	2.80789e+06	2.79106e+06	2.79249e+06	3.10472e+06	2.16835e+06	2.06379e+06	1.70544e+06	2.58688e+06	2.25903e+06	2.46852e+06	2.3607e+06	2.52205e+06	3.25683e+06	-	-	-	-
Lmdn003868	431.23	161.05	432.236	C21H36O9	[M-H]-	Frehmaglutoside G	Terpenoids	Monoterpenoids	-	3	1.2864e+06	1.0864e+06	1.44258e+06	1.18204e+06	1.63166e+06	1.20202e+06	1.93165e+06	2.03735e+06	1.95417e+06	1.80601e+06	2.10759e+06	1.57071e+06	1.07061e+06	1.28799e+06	1.12099e+06	-	-	-	-
Zahp003766	597.15	303.05	596.138	C26H28O16	[M+H]+	Quercetin 3-O-glucoside 7-O-xyloside	Flavonoids	Flavonols	-	1	895285	988332	1.01996e+06	5.29849e+06	5.36722e+06	5.34164e+06	1.63218e+06	2.35532e+06	1.92332e+06	3.95888e+06	4.1008e+06	4.12717e+06	2.39492e+06	2.57408e+06	2.90494e+06	-	-	CM00591	MetMap115
pmp001287	120.08	103.05	119.073	C8H9N	[M+H]+	N-Benzylmethylene isomethylamine	Alkaloids	Alkaloids	-	1	6.49988e+06	5.91512e+06	5.88944e+06	611232	564542	566029	1.77073e+06	2.35291e+06	1.76155e+06	8.29183e+06	8.20238e+06	8.38123e+06	7.22513e+06	4.00198e+06	3.50763e+06	-	-	-	-
Wcgp003250	163.08	103.05	162.068	C10H10O2	[M+H]+	2-Methyl-3-hydroxyindan-1-one	Others	Others	-	2	1.09014e+06	892809	872051	4.26719e+06	1.7156e+06	1.36451e+06	1.06596e+06	2.69068e+06	1.99712e+06	2.14866e+06	1.92069e+06	3.24594e+06	4.03632e+06	1.68021e+06	2.66256e+06	-	-	-	-
Lmtp004044	597.14	303.04	596.138	C26H28O16	[M+H]+	Quercetin-3-O-apiosyl(1→2)galactoside*	Flavonoids	Flavonols	-	1	847448	655789	749101	5.16183e+06	5.35026e+06	4.45959e+06	1.83242e+06	2.08651e+06	1.8153e+06	3.57578e+06	4.04791e+06	3.5836e+06	2.48846e+06	2.5833e+06	2.65136e+06	-	-	CM00592	MetMap115
Lmgp004474	579.17	271.06	578.164	C27H30O14	[M+H]+	Genistein-7-O-galactoside-rhamnose*	Flavonoids	Isoflavones	-	1	3.29589e+06	2.97422e+06	3.39417e+06	928483	1.00961e+06	904731	1.75988e+06	2.09632e+06	1.84308e+06	925328	859496	1.00977e+06	981370	1.41306e+06	1.57931e+06	-	-	CM00442	MetMap112
Lmsn003111	325.09	145.03	326.1	C15H18O8	[M-H]-	1-O-p-Coumaroyl-β-D-glucose*	Phenolic acids	Phenolic acids	7139-64-2	1	1.84962e+07	1.46858e+07	1.68106e+07	1.02987e+07	1.01287e+07	1.27411e+07	2.0212e+06	1.72569e+06	1.94991e+06	4.49923e+06	5.25501e+06	5.86521e+06	5.72651e+06	4.70925e+06	6.30039e+06	C16827	-	C16827	-
MW0114174	165.04	87.01	166.048	C5H10O6	[M-H]-	Arabinonic acid	Others	Saccharides	488-30-2	3	857749	709270	1.12907e+06	648360	1.28306e+06	629065	2.21504e+06	2.26456e+06	1.20663e+06	1.16057e+06	1.41921e+06	2.04082e+06	2.59128e+06	2.14454e+06	1.13616e+06	C00878	ko00053,ko01100	C00878	-
Hmcn001415	387.13	225.07	388.137	C17H24O10	[M-H]-	Majoroside	Terpenoids	Monoterpenoids	134140-02-6	1	4.02611e+06	4.32196e+06	3.18849e+06	4.86226e+06	4.52269e+06	4.50029e+06	1.84983e+06	2.10384e+06	1.702e+06	4.06595e+06	3.76567e+06	3.64627e+06	3.87554e+06	2.75547e+06	3.32372e+06	-	-	-	-
Hmyp002315	303.04	257.04	302.043	C15H10O7	[M+H]+	3,5,7,4'-Tetrahydroxy-Coumaronochromone	Others	Chromone	-	1	1.1308e+06	1.46887e+06	698483	3.0219e+06	3.28152e+06	3.11403e+06	1.91125e+06	1.91987e+06	1.80245e+06	1.13064e+06	3.43958e+06	2.48247e+06	2.34707e+06	2.47287e+06	2.4364e+06	-	-	-	-
Zmdp000292	189.14	70.07	188.127	C7H16N4O2	[M+H]+	Arginine methyl ester*	Amino acids and derivatives	Amino acids and derivatives	-	3	1.2344e+06	1.083e+06	1.0436e+06	50229.8	52671.4	48508.7	1.85167e+06	2.12287e+06	1.65487e+06	3.37838e+06	3.44865e+06	3.72011e+06	2.0229e+06	1.8692e+06	1.91832e+06	-	-	-	-
Lmfp009701	353.27	261.22	352.261	C21H36O4	[M+H]+	Glycerol 9,11,13-octadecatrienoyl ester*	Lipids	Glycerol ester	-	1	6.20582e+06	7.33294e+06	6.24734e+06	2.85282e+06	3.45029e+06	2.94203e+06	2.12171e+06	1.25475e+06	2.25203e+06	547250	713844	1.62051e+06	2.98583e+06	2.6479e+06	2.85082e+06	-	-	-	-
Hmjn004446	593.13	285.04	594.137	C30H26O13	[M-H]-	Luteolin-7-O-(6''-caffeoyl)rhamnoside	Flavonoids	Flavones	-	3	5.33919e+06	5.27386e+06	4.88773e+06	4.22204e+06	4.07527e+06	4.07434e+06	1.30053e+06	2.30424e+06	2.01357e+06	1.10252e+06	1.06442e+06	962119	5.34706e+06	4.96594e+06	2.913e+06	-	-	-	-
mws4516	130.05	84.0454	129.043	C5H7NO3	[M+H]+	Pyroglutamic acid	Amino acids and derivatives	Amino acids and derivatives	4042-36-8	3	1.82938e+07	1.71497e+07	1.41249e+07	579059	652786	836816	1.48709e+06	2.73213e+06	1.3838e+06	2.40887e+06	1.59897e+06	1.65734e+06	5.75598e+06	4.20157e+06	3.99763e+06	-	-	-	-
Wcfn003424	337.09	191.06	338.1	C16H18O8	[M-H]-	Coumaroyl Quinic Acid	Others	Others	-	3	3.42328e+06	2.15658e+06	3.15399e+06	2.83295e+06	2.90337e+06	2.59547e+06	1.9948e+06	1.59112e+06	1.98911e+06	1.57798e+06	1.88777e+06	1.88049e+06	2.21889e+06	2.30032e+06	1.92766e+06	-	-	-	-
pmf0175	157.16	157.16	158.167	C10H22O	[M-H]-	2-Decanol*	Others	Alcohol compounds	1120-06-5	3	1.71864e+06	1.54552e+06	2.14738e+06	1.409e+06	1.61815e+06	1.73378e+06	1.48766e+06	1.8222e+06	2.25331e+06	1.45165e+06	1.78369e+06	1.41055e+06	1.89018e+06	1.64314e+06	1.71967e+06	-	-	-	-
MWS4305	119.035	59.0135	120.042	C4H8O4	[M-H]-	Erythrose	Others	Saccharides	583-50-6	3	2.30253e+06	2.2896e+06	2.02476e+06	2582016	2.68792e+06	2.5088e+06	1.69644e+06	1.93684e+06	1.86176e+06	2.3593e+06	2.50581e+06	2.33612e+06	2.73938e+06	1.87301e+06	1.99069e+06	C01796	-	C01796	-
Zmxn110201	331.102	108.021	332.111	C14H20O9	[M-H]-	2,6-Dimethoxy-4-hydroxyphenol-1-O-ß-D-glucopyranoside	Others	Others	-	3	951351	931486	898034	863081	800604	921681	1.78328e+06	1.80929e+06	1.88688e+06	1.34507e+06	1.32721e+06	1.37402e+06	1.19822e+06	1.06947e+06	985836	-	-	-	-
Qmyp101201	389.22	191.14	388.21	C19H32O8	[M+H]+	(6R,9S)-3-Oxo-α-ionol-β-D-glucopyranoside	Terpenoids	Sesquiterpenoids	-	3	1.07507e+06	476160	383226	2.57191e+06	1.88976e+06	1.49931e+06	1.6176e+06	2.26093e+06	1.55598e+06	1.91436e+06	1.61606e+06	2.07565e+06	1.50103e+06	1.39688e+06	1.22991e+06	-	-	-	-
Hmyp002656	222.08	130.06	221.069	C11H11NO4	[M+H]+	Methyl dioxindole-3-acetate	Alkaloids	Plumerane	57061-18-4	1	719582	830814	588497	1.05667e+06	917015	1.09617e+06	1.62763e+06	1.88134e+06	1.88222e+06	1.92142e+06	1.92629e+06	1.88112e+06	1.95296e+06	1.54764e+06	1.97843e+06	-	-	-	-
Lmmn001643	163.04	119.046	164.047	C9H8O3	[M-H]-	2-Hydroxycinnamic acid*	Phenolic acids	Phenolic acids	583-17-5	3	3.24817e+06	2.66154e+06	3.13303e+06	3.64321e+06	5.97413e+06	5.34858e+06	1.64809e+06	1.92332e+06	1.81322e+06	1.53502e+06	2.47129e+06	1.89656e+06	4.52702e+06	2.87641e+06	7.28658e+06	C01772	ko00360,ko00999,ko01100,ko01110	C01772	-
Wafn002874	515.14	323.08	516.148	C22H28O14	[M-H]-	4-O-(4'-O-alpha-D-Glucopyranosyl)caffeoylquinic acid	Phenolic acids	Phenolic acids	1401352-62-2	1	830449	808046	780728	633836	642188	792260	1.6417e+06	1.74517e+06	1.98831e+06	1.47496e+06	1.53121e+06	1.52612e+06	1.06105e+06	1.16572e+06	1.09968e+06	-	-	-	-
Wacn003456	383.06	127	384.069	C16H16O11	[M-H]-	2-O-Feruloylhydroxycitric Acid	Phenolic acids	Phenolic acids	-	1	6.3977e+06	6.62356e+06	6.94313e+06	3.95321e+06	4.63451e+06	5.05322e+06	2.23287e+06	1.59303e+06	1.53416e+06	4.27185e+06	4.39771e+06	5.88367e+06	2.29032e+06	2.88088e+06	2.42137e+06	-	-	-	-
Lmfn003035	325.09	145.03	326.1	C15H18O8	[M-H]-	6-O-p-Coumaroyl-β-D-glucose*	Phenolic acids	Phenolic acids	114297-65-3	1	1.66287e+07	17799887	1.51021e+07	1.3998e+07	8.17154e+06	1.27476e+07	1.9239e+06	1.71567e+06	1.67445e+06	5.80619e+06	4.21586e+06	4.2462e+06	8.55876e+06	4.68191e+06	5.71671e+06	-	-	-	-
pme3337	384.12	252.07	383.108	C14H17N5O8	[M+H]+	Succinyladenosine	Nucleotides and derivatives	Nucleotides and derivatives	4542-23-8	1	1.74445e+06	1.686e+06	1.77841e+06	1.94616e+06	1.73108e+06	1.82542e+06	1.68254e+06	2.04969e+06	1.56719e+06	2.63413e+06	2.09091e+06	2.25705e+06	2.17888e+06	1.87076e+06	2.18074e+06	-	-	-	-
MWSslk136	623.2	315.1	622.19	C29H34O15	[M+H]+	Pectolinarin	Flavonoids	Flavones	28978-02-1	3	4.84357e+06	4.26842e+06	4.65615e+06	2.75422e+06	2.67235e+06	2.70117e+06	1.77349e+06	1.97328e+06	1.49639e+06	2.05288e+06	2.11092e+06	2.02263e+06	2.14848e+06	2.75151e+06	2.67606e+06	-	-	CM00900	MetMap110
Zbjp003056	611.16	449.11	610.153	C27H30O16	[M+H]+	Orientin-7-O-glucoside	Flavonoids	Flavones	-	2	461148	369382	349845	2.20223e+06	1.86621e+06	1.80131e+06	1.55557e+06	2.09658e+06	1.58491e+06	2.01887e+06	2.19791e+06	2.34799e+06	1.04898e+06	1.05259e+06	1.64656e+06	-	-	CM00187	MetMap105
pmb3074	337.09	191.06	338.1	C16H18O8	[M-H]-	5-O-p-Coumaroylquinic acid*	Phenolic acids	Phenolic acids	1899-30-5	1	4.47006e+06	4.86661e+06	4.0824e+06	4.30838e+06	3.57185e+06	3.5418e+06	1.98346e+06	1.82788e+06	1.41471e+06	2.24294e+06	1.95653e+06	2.00848e+06	3.64163e+06	2.69316e+06	3.45953e+06	C12208	ko00940,ko00941,ko00945,ko01110	C12208	-
pmb3317	371.1	179.1	372.106	C16H20O10	[M-H]-	Quinacyl syringic acid	Phenolic acids	Phenolic acids	-	3	2.42634e+06	2.6391e+06	2.51282e+06	2.13872e+06	2.44159e+06	2.29987e+06	1.75289e+06	1.64547e+06	1.80703e+06	2.20166e+06	2.2797e+06	2.33534e+06	1.23355e+06	1.47698e+06	1.45184e+06	-	-	-	-
pme1474	298.1	136.06	297.09	C11H15N5O3S	[M+H]+	5'-Deoxy-5'-(methylthio)adenosine	Nucleotides and derivatives	Nucleotides and derivatives	2457-80-9	1	7.2411e+06	9.92414e+06	7.28555e+06	1.98992e+06	1.33592e+06	1.51061e+06	1.59552e+06	1.9606e+06	1.58348e+06	2.26807e+06	2.03495e+06	1.4199e+06	4.51719e+06	3.77859e+06	3.39705e+06	C00170	ko00270,ko00908,ko01100	C00170	-
MWSHY0065	291.086	139.038	290.079	C15H14O6	[M+H]+	Catechin	Flavonoids	Flavanols	154-23-4	3	1.00024e+06	854723	1.19927e+06	5.70735e+06	4.93148e+06	5.21366e+06	1.6642e+06	1.53832e+06	1.92813e+06	3.61162e+06	3.81764e+06	3.09631e+06	2.92214e+06	2.9686e+06	2.586e+06	C06562	ko00941,ko01110	C06562	-
Labn003976	517.23	205.12	518.236	C24H38O12	[M-H]-	Vomifoliol 9-[Xylosyl-(1→6)-Glucoside]	Terpenoids	Monoterpenoids	-	2	754511	502729	495293	632062	392048	647479	1.65124e+06	1.58022e+06	1.89336e+06	1.66778e+06	914827	1.18412e+06	1.18677e+06	1.1384e+06	987467	-	-	-	-
Zbjn004445	461.07	285.04	462.08	C21H18O12	[M-H]-	Kaempferol-7-O-glucuronide*	Flavonoids	Flavonols	-	1	2.42709e+06	3.46543e+06	2.15646e+06	2.37994e+06	2.12715e+06	2.3477e+06	1.34489e+06	1.85586e+06	1.92287e+06	1.68511e+06	1.58154e+06	1.66213e+06	1.51199e+06	1.56953e+06	1.20291e+06	-	-	-	-
Zmtn001464	204.031	160.039	205.037	C10H7NO4	[M-H]-	4,8-Dihydroxyquinoline-2-carboxylic acid	Organic acids	Organic acids	59-00-7	3	158693	167662	79279.1	868594	634801	1.2228e+06	1.42922e+06	1.63349e+06	2.06086e+06	1.17054e+06	896295	1.2731e+06	1.19737e+06	678692	1.24491e+06	C02470	ko00380	C02470	-
Lamp007045	477.14	315.08	476.132	C23H24O11	[M+H]+	3-(4-hydroxybenzene)-5,7-dihydroxy-6-methoxychroman-4-one glucoside	Flavonoids	Other Flavonoids	-	1	4.84595e+06	4.85745e+06	4.78435e+06	3.3538e+06	3.21396e+06	3.23312e+06	1.63111e+06	1.80019e+06	1.69096e+06	2.69854e+06	2.6447e+06	2.57549e+06	2.26933e+06	2.89323e+06	3.1411e+06	-	-	-	-
Zmtn001624	188.04	144.05	189.043	C10H7NO3	[M-H]-	N-Acetylisatin	Alkaloids	Plumerane	574-17-4	3	1.99416e+06	2.05838e+06	2.12491e+06	1.84139e+06	1.83877e+06	1.73206e+06	1.7489e+06	1.68251e+06	1.6633e+06	4.089e+06	3.94047e+06	3.65611e+06	2.58554e+06	2.35984e+06	2.56332e+06	C02172	ko00380	C02172	-
pme1611	433.11	313.07	434.121	C21H22O10	[M-H]-	Isohemiphloin	Flavonoids	Flavanones	3682-02-8	3	2.54296e+06	2.26989e+06	2.02428e+06	2.46787e+06	1.9475e+06	2.13313e+06	1.57757e+06	1.76732e+06	1.72817e+06	2.07239e+06	1.82231e+06	1.95541e+06	1.8554e+06	1.62125e+06	2.06051e+06	-	-	-	-
Lmcp002832	427.2	229.12	426.189	C21H30O9	[M+H]+	Sarcaglaboside G	Terpenoids	Sesquiterpenoids	-	3	86393.9	55738.4	38895.6	320002	354286	297012	1.57159e+06	2.08509e+06	1.41219e+06	963833	737627	766603	794364	819392	1.14068e+06	-	-	-	-
MW0146174	378.17	137.06	377.162	C15H27N3O6S1	[M+H]+	Asp-Leu-Met	Amino acids and derivatives	Amino acids and derivatives	-	3	695867	580522	659481	2.50643e+06	2.58589e+06	2.55285e+06	1.7064e+06	1.92791e+06	1.40642e+06	1.9008e+06	2.1321e+06	2.06039e+06	1.62605e+06	2.14109e+06	1.7717e+06	-	-	-	-
Zbsp002894	611.16	473.11	610.153	C27H30O16	[M+H]+	Luteolin-6,8-di-C-glucoside	Flavonoids	Flavones	29428-58-8	1	545311	414867	573931	1.14438e+06	1.29705e+06	1.49617e+06	1.58072e+06	1.77203e+06	1.5855e+06	1.45269e+06	1.40531e+06	1.39944e+06	774905	1.01547e+06	1.10789e+06	C10102	-	C10102	MetMap105
Wafn002319	515.14	323.08	516.148	C22H28O14	[M-H]-	4-O-(3'-O-alpha-D-Glucopyranosyl)caffeoylquinic acid	Phenolic acids	Phenolic acids	1401352-63-3	1	899197	675642	858907	719213	762827	678018	1.79527e+06	1.45169e+06	1.68067e+06	1.69484e+06	1.56833e+06	1.78296e+06	1.09724e+06	1.12629e+06	1.24055e+06	-	-	-	-
Lhyp111013	135.04	89.04	134.037	C8H6O2	[M+H]+	2(4H)-benzofuranone	Others	Others	-	2	1.0844e+07	9.87277e+06	1.01991e+07	4.73327e+06	4.69567e+06	3.45756e+06	1.39537e+06	1.77883e+06	1.71815e+06	2.52652e+06	1.92986e+06	2.95817e+06	7.67869e+06	3.97381e+06	3.79344e+06	-	-	-	-
Cmpp003619	193.05	105.07	192.042	C10H8O4	[M+H]+	6,7-Dihydroxy-4-methylcoumarin	Lignans and Coumarins	Coumarins	529-84-0	3	200539	266265	128279	636482	727162	625735	1.33816e+06	2.58024e+06	946939	1.82251e+06	2.87429e+06	1.59948e+06	2.8257e+06	2.26437e+06	1.10688e+06	-	-	-	-
pmn001702	461.07	285.05	462.08	C21H18O12	[M-H]-	Tetahydroxyflavone-7-O-glucuronide*	Flavonoids	Flavones	-	1	2.12465e+06	3.50593e+06	2.64157e+06	2.54687e+06	1.89379e+06	2.55486e+06	1.10673e+06	1.88702e+06	1.85916e+06	2.29037e+06	1.63544e+06	1.30695e+06	1.28947e+06	1.09743e+06	1.43437e+06	-	-	-	-
pmn001606	309.28	309.28	310.287	C20H38O2	[M-H]-	Eicosenoic acid	Lipids	Free fatty acids	26764-41-0	3	130112	130112	130112	650559	791207	761444	1.81872e+06	1.24558e+06	1.7681e+06	1.33871e+06	1.59735e+06	1.99114e+06	2.16095e+06	2.13999e+06	1.98875e+06	C16526	ko01040	C16526	-
Wbtp003341	291.087	139.038	290.079	C15H14O6	[M+H]+	(3,5-dihydroxyphenyl)-(4-hydroxy-2,6-dimethoxyphenyl)methanone	Others	Ketone compounds	-	3	943507	953636	1.16685e+06	5.58823e+06	5.71659e+06	5.13728e+06	1.70356e+06	1.57067e+06	1.55062e+06	3.84627e+06	3.81768e+06	3.24612e+06	2.94238e+06	3.17183e+06	2.61674e+06	-	-	-	-
MW0157828	492.23	209.16	491.217	C26H29N5O5	[M+H]+	Thr-Trp-Trp	Amino acids and derivatives	Amino acids and derivatives	-	3	174646	182400	242779	852175	828163	743667	1.68745e+06	1.52058e+06	1.61617e+06	1.46259e+06	1.70904e+06	1.92585e+06	1.08623e+06	1.28787e+06	1.21527e+06	-	-	-	-
Wchn003447	357.12	177.06	358.126	C16H22O9	[M-H]-	4-(3-Hydroxyphenyl)-4-(beta-D-glucopyranosyloxy)butyric acid	Others	Others	-	1	657116	470777	567419	471754	461256	481613	1.73807e+06	1.62277e+06	1.42873e+06	942403	972246	1.16655e+06	803666	915338	929551	-	-	-	-
mws4002	154.086	137.06	153.079	C8H11NO2	[M+H]+	Dopamine	Alkaloids	Phenolamine	51-61-6	3	8.39074e+06	8.28998e+06	6.22715e+06	2.17272e+07	1.85881e+07	2.06879e+07	1.55403e+06	1.90406e+06	1.3157e+06	3.08849e+06	3.77924e+06	3.30345e+06	4.78555e+06	4.48651e+06	4.47974e+06	C03758	ko00350,ko00950,ko00965,ko01100,ko01110	C03758	-
Lhmp122217	291.09	139.04	290.079	C15H14O6	[M+H]+	melanoxoin	Others	Others	-	3	924179	891850	1.12142e+06	5.92234e+06	6.1096e+06	5.29256e+06	1.7595e+06	1.49897e+06	1.50263e+06	3.36001e+06	3.85752e+06	3.18071e+06	2.67409e+06	2.69652e+06	2.71187e+06	-	-	-	-
MWSHC2042	225.11	123.04	224.105	C12H16O4	[M+H]+	3-(1-Hydroxy-2,6,6-trimethyl-4-oxo-2-cyclohexen-1-yl)-2-propenoic acid	Terpenoids	Sesquiterpenoids	26690-86-8	3	525230	392545	341271	1.07757e+06	1.07861e+06	841222	1.55798e+06	1.84571e+06	1.33216e+06	2.22805e+06	2.6109e+06	2.8205e+06	1.92409e+06	1.43682e+06	1.49277e+06	-	-	-	-
HX1248	373.2	151.08	372.194	C22H28O5	[M+H]+	di-O-methyltetrahydrofuriguaiacin B	Lignans and Coumarins	Lignans	-	1	10861.8	10861.8	10861.8	54308.9	66467.4	65254.4	1.51488e+06	1.77416e+06	1.43788e+06	365044	396079	403541	400229	503668	463040	-	-	-	-
MWSHY0174	291.086	139.04	290.079	C15H14O6	[M+H]+	Epicatechin	Flavonoids	Flavanols	490-46-0	3	1.06579e+06	904322	1.09983e+06	5.96687e+06	5.56993e+06	5.76861e+06	1.54249e+06	1.59735e+06	1.57659e+06	3.60304e+06	3.3583e+06	3.11792e+06	2.91997e+06	2.81933e+06	3.04244e+06	C09727	ko00941,ko01100,ko01110	C09727	-
pme0281	165.019	121.029	166.027	C8H6O4	[M-H]-	Terephthalic acid	Phenolic acids	Phenolic acids	100-21-0	3	1.12629e+06	1.26468e+06	1.20455e+06	1.02748e+06	1.03413e+06	877045	1.59253e+06	1.48251e+06	1.6322e+06	948125	884361	797474	1.42436e+06	1.10041e+06	1.13146e+06	C06337	ko01100	C06337	-
Yamp001634	179.07	91.05	178.063	C10H10O3	[M+H]+	dehydroconiferyl alcohol	Others	Others	-	1	375387	229022	291956	2.68536e+06	2.93946e+06	2.60473e+06	1.56551e+06	1.67704e+06	1.46119e+06	1.8049e+06	1.70809e+06	1.78141e+06	1.50248e+06	1.86275e+06	1.39575e+06	-	-	-	-
mws2623	281.25	281.25	282.256	C18H34O2	[M-H]-	11-Octadecanoic acid(Vaccenic acid)*	Lipids	Free fatty acids	506-17-2	1	1.80205e+06	1.78236e+06	1.7424e+06	1.43044e+06	2.58095e+06	1.56917e+06	1.53068e+06	1.86428e+06	1.30607e+06	1.41039e+06	1.41962e+06	938144	5.09991e+06	4.31165e+06	4.74622e+06	C21944	-	C21944	-
MW0149924	376.14	179.07	375.139	C13H21N5O8	[M+H]+	Glu-Asn-Asn	Amino acids and derivatives	Amino acids and derivatives	-	3	1.54628e+06	1.62877e+06	1.86626e+06	1.71118e+06	1.77635e+06	2.2173e+06	1.53925e+06	1.78048e+06	1.37015e+06	2.07282e+06	2.05284e+06	1.71942e+06	1.47372e+06	1.57366e+06	2.17085e+06	-	-	-	-
Lmzn001894	461.07	285.04	462.08	C21H18O12	[M-H]-	Kaempferol-3-O-glucuronide*	Flavonoids	Flavonols	22688-78-4	1	2.02751e+06	2.98417e+06	3.03408e+06	2.21993e+06	2.33043e+06	2.44906e+06	1.31476e+06	1.61703e+06	1.75064e+06	1.39756e+06	1.54776e+06	2.04342e+06	1.44757e+06	1.54421e+06	2.53856e+06	-	-	CM00466	MetMap114
Lmhp011388	353.27	261.22	352.261	C21H36O4	[M+H]+	2-α-Linolenoyl-glycerol*	Lipids	Glycerol ester	55268-58-1	1	6.28743e+06	7.26182e+06	7.26056e+06	2.89851e+06	3.12023e+06	2.97966e+06	946531	1.29164e+06	2.41703e+06	647301	790405	669888	2.98125e+06	2.61348e+06	2.95448e+06	-	-	-	-
pme0368	579.17	271.06	578.164	C27H30O14	[M+H]+	Apigenin-7-O-rutinoside (Isorhoifolin)*	Flavonoids	Flavones	552-57-8	1	3.40197e+06	2.71267e+06	3.1452e+06	930587	995939	709055	1.65246e+06	1.39579e+06	1.59881e+06	904301	901575	904584	995043	1.28605e+06	2.18442e+06	-	-	-	-
MWSHY0040	433.11	271.06	432.106	C21H20O10	[M+H]+	Oroxin A	Flavonoids	Flavones	57396-78-8	3	2.45452e+06	1.97217e+06	2.13824e+06	1.99763e+06	1.80971e+06	1.66379e+06	1.60354e+06	1.68143e+06	1.35137e+06	2.07083e+06	1.95857e+06	2.32907e+06	1.39624e+06	1.78008e+06	1.71702e+06	-	-	CM00898	MetMap110
Wasn001007	337.08	277.06	338.085	C12H18O11	[M-H]-	Isoascorbic acid 2-O-glucoside	Others	Vitamin	-	2	1.15996e+06	1.25264e+06	1.16951e+06	947829	876462	916673	1.46457e+06	1.66161e+06	1.4978e+06	1.608e+06	1.61648e+06	1.33798e+06	1.0321e+06	906897	989750	-	-	-	-
Wbmp003302	165.09	91.05	164.084	C10H12O2	[M+H]+	Frambinone	Others	Ketone compounds	-	3	1.31384e+07	8.40014e+06	9.36314e+06	7.98054e+06	8.80804e+06	9.48264e+06	1.25663e+06	2.22221e+06	1.13605e+06	4.32646e+06	2.92666e+06	3.08264e+06	3.95997e+06	2.95541e+06	3.20266e+06	-	-	-	-
Lajn004573	479.15	317.11	480.163	C23H28O11	[M-H]-	7,2',4'-Trihydroxy-8,3'-dimethoxyisoflavanglucoside	Flavonoids	Other Flavonoids	-	3	5.86518e+06	5.72382e+06	5.0784e+06	3.9527e+06	5.15262e+06	3.6147e+06	1.69629e+06	1.77736e+06	1.13911e+06	2.22282e+06	2.44094e+06	2.19084e+06	1.57914e+06	1.49629e+06	1.16359e+06	-	-	-	-
pmf0138	179.056	59.0139	180.063	C6H12O6	[M-H]-	D-Mannose*	Others	Saccharides	3458-28-4	1	2.80417e+06	3.14502e+06	2.47572e+06	2.04292e+06	2.88762e+06	2.69787e+06	1.478e+06	1.55527e+06	1.53363e+06	1.30818e+06	1.39777e+06	1.34602e+06	2.65544e+06	2.81451e+06	2.00908e+06	C00159	ko00051,ko00052,ko00520,ko01100,ko01250,ko02010	C00159	-
pmn001421	337.093	191.056	338.1	C16H18O8	[M-H]-	3-O-p-Coumaroylquinic acid*	Phenolic acids	Phenolic acids	87099-71-6	1	3.58894e+06	2.82353e+06	3.14056e+06	2.42818e+06	2.11138e+06	2.1491e+06	1.58575e+06	1.35358e+06	1.61665e+06	1.53642e+06	1.83716e+06	1.64215e+06	2.1788e+06	1.95911e+06	1.60058e+06	-	-	-	-
ZbWp002423	180.1	120.08	179.095	C10H13NO2	[M+H]+	N-methylphenylalanine	Amino acids and derivatives	Amino acids and derivatives	-	2	513322	536431	543729	467810	509237	499541	1.27988e+06	1.70413e+06	1.56714e+06	2.04399e+06	2.22164e+06	2.57486e+06	1.21239e+06	1.18025e+06	1.17989e+06	-	-	-	-
MWSmce498	579.169	271.07	578.164	C27H30O14	[M+H]+	Apigenin-7-O-neohesperidoside (Rhoifolin)*	Flavonoids	Flavones	17306-46-6	1	3.12138e+06	3.21679e+06	3.60983e+06	868551	896029	894996	1.48754e+06	1.55988e+06	1.49576e+06	1.0105e+06	846776	891965	1.24047e+06	1.52175e+06	1.56755e+06	C12627	ko00944	C12627	-
Lmpp003930	579.15	271.061	578.142	C30H26O12	[M+H]+	Apigenin-7-O-(6''-p-Coumaryl)glucoside	Flavonoids	Flavones	-	3	3.06086e+06	3.02422e+06	3.14748e+06	880115	790864	890579	1.63166e+06	1.34425e+06	1.56626e+06	880115	882059	762590	1.01398e+06	1.36043e+06	2.1413e+06	-	-	-	-
MW0152924	307.14	158.06	306.136	C11H22N4O4S1	[M+H]+	Lys-Cys-Gly	Amino acids and derivatives	Amino acids and derivatives	-	3	285198	239892	259639	369832	418551	280052	1.47623e+06	1.69846e+06	1.36099e+06	705690	632483	611885	744627	658720	802247	-	-	-	-
Lmtn003096	523.22	361.14	524.226	C26H36O11	[M-H]-	Secoisolariciresinol 4-O-glucoside	Lignans and Coumarins	Lignans	-	1	1.16471e+06	1.06519e+06	1.29607e+06	1.08842e+06	1.20957e+06	1.14794e+06	1.73117e+06	1.61926e+06	1.18366e+06	919861	1.26303e+06	1.309e+06	804171	1.4923e+06	1.29712e+06	-	-	-	-
Lmyn012331	281.25	281.25	282.256	C18H34O2	[M-H]-	Octadec-6-enoic acid; Petroselinic acid*	Lipids	Free fatty acids	593-39-5	1	1.56377e+06	1.39774e+06	1.4116e+06	1.34082e+06	2.38157e+06	1.42249e+06	1.40908e+06	1.784e+06	1.30074e+06	1.35196e+06	1.29215e+06	927009	4.41644e+06	3.88204e+06	4.60775e+06	C08363	-	C08363	-
Lmgn002555	173.082	59.0139	174.089	C8H14O4	[M-H]-	2-Propylglutaric acid	Organic acids	Organic acids	32806-62-5	3	2.02551e+06	1.32726e+06	2.00683e+06	1.85923e+06	1.8049e+06	1.2126e+06	1.18102e+06	1.13072e+06	2.15042e+06	2.78266e+06	2.47446e+06	1.64653e+06	1.96904e+06	1.27183e+06	1.83168e+06	C16658	-	C16658	-
Labp004365	385.18	223.13	384.178	C19H28O8	[M+H]+	dehydrovomifoliol glucoside	Terpenoids	Sesquiterpenoids	-	3	20382.6	20382.6	101913	191611	230636	165819	1.75353e+06	822360	1.8814e+06	573866	838997	537901	389317	477067	528267	-	-	-	-
MW0157707	364.19	121.1	363.183	C15H29N3O5S1	[M+H]+	Thr-Leu-Met	Amino acids and derivatives	Amino acids and derivatives	-	3	436909	571093	469458	1.52407e+06	1.9223e+06	1.42713e+06	1.57521e+06	1.36313e+06	1.50706e+06	2.51374e+06	2.67226e+06	2.42441e+06	1.47151e+06	1.87169e+06	1.59433e+06	-	-	-	-
MWSHY0093	725.23	579.17	724.221	C33H40O18	[M+H]+	Ligustroflavone(Nuezhenoside)	Flavonoids	Flavones	260413-62-5	1	1.45441e+07	9.50487e+06	1.04569e+07	1.01375e+06	1.1962e+06	1.12106e+06	1.56484e+06	1.44018e+06	1.43193e+06	873154	790158	1.07953e+06	1.83389e+06	2.4948e+06	1.81675e+06	-	-	CM00888	MetMap110
mws0049	307.08	139.04	306.074	C15H14O7	[M+H]+	Gallocatechin	Flavonoids	Flavanols	970-73-0	1	145831	155118	219381	2.53199e+07	2.47996e+07	2.4577e+07	1.77295e+06	1.54988e+06	1.10579e+06	3.85024e+06	3.85126e+06	3.06748e+06	5.17625e+06	6.2071e+06	5.66871e+06	C12127	ko00941,ko01110	C12127	-
mws1179	433.11	271.07	434.121	C21H22O10	[M-H]-	Naringenin-7-O-glucoside (Prunin)	Flavonoids	Flavanones	529-55-5	3	3.83778e+06	2.77694e+06	4.22766e+06	2.27147e+06	3.05308e+06	2.23759e+06	1.38794e+06	1.33905e+06	1.67783e+06	1.85676e+06	2.3166e+06	2.22466e+06	1.37064e+06	1.69332e+06	1.46168e+06	C09099	ko00941,ko01100	C09099	-
Wbkn004126	523.22	361.16	524.226	C26H36O11	[M-H]-	Javanicolide C	Terpenoids	Ditepenoids	-	3	948935	1.18009e+06	1.13544e+06	1.00192e+06	1.17867e+06	1.34402e+06	1.59334e+06	1.42205e+06	1.3756e+06	1.61987e+06	1.49948e+06	1.47886e+06	778903	1.2242e+06	1.01679e+06	-	-	-	-
Yygn003903	431.23	431.22	432.236	C21H36O9	[M-H]-	dictamnoside A	Terpenoids	Sesquiterpenoids	-	3	530227	266321	648039	445923	477539	383349	1.19532e+06	2.17846e+06	989103	1.17329e+06	693010	700041	626018	694557	522457	-	-	-	-
MWS20148	433.113	271.074	432.106	C21H20O10	[M+H]+	Apigenin-4'-O-glucoside*	Flavonoids	Flavones	20486-34-4	1	2.25494e+06	2.10278e+06	2.17807e+06	1.98926e+06	2.23534e+06	1.66156e+06	1.27643e+06	1.70853e+06	1.3747e+06	1.9716e+06	1.8678e+06	2.01612e+06	1.23282e+06	1.39547e+06	1.43723e+06	-	-	-	-
MWSmce576	179.056	59.0141	180.063	C6H12O6	[M-H]-	L-Glucose*	Others	Saccharides	921-60-8	1	2.25429e+06	2.23894e+06	2.23446e+06	2.15938e+06	2.53046e+06	2.06301e+06	1.45248e+06	1.33906e+06	1.56046e+06	1.29859e+06	1.23829e+06	1.20427e+06	2.9199e+06	2.01883e+06	2.43007e+06	-	-	-	-
Zmhp005586	611.163	303.051	610.153	C27H30O16	[M+H]+	Herbacetin-7-O-(3''-glucosyl)rhamnoside; Rhodiosin	Flavonoids	Flavonols	86831-54-1	3	4.1448e+06	3.75574e+06	3.77826e+06	1.38054e+06	1.49392e+06	1.37439e+06	1.30972e+06	1.71531e+06	1.31552e+06	1.12954e+06	1.0872e+06	1.05695e+06	1.30651e+06	1.69181e+06	1.57168e+06	-	-	-	-
Wasn003200	385.08	209.03	386.085	C16H18O11	[M-H]-	O-Feruloylgalactaric acid	Phenolic acids	Phenolic acids	-	1	5.01352e+06	2.81244e+06	2.76447e+06	2.19146e+06	1.98414e+06	2.19779e+06	1.37713e+06	1.73441e+06	1.22678e+06	2.16046e+06	1.57086e+06	1.61634e+06	2.8658e+06	2.68714e+06	1.80843e+06	C03156	-	C03156	-
MW0156019	488.23	163.1	487.222	C27H29N5O4	[M+H]+	Pro-Trp-Trp	Amino acids and derivatives	Amino acids and derivatives	-	3	731771	823111	864663	837929	1.08577e+06	1.00738e+06	1.48517e+06	1.45965e+06	1.37886e+06	1.161e+06	1.17386e+06	1.16986e+06	944739	1.48559e+06	1.0909e+06	-	-	-	-
pmb0645	627.192	465.2	626.185	C28H34O16	[M+H]+	Hesperetin-6-C-glucoside-7-O-glucoside	Flavonoids	Flavonols	-	3	45264.1	39566.6	71729.3	2.31985e+06	2.24832e+06	800093	1.86991e+06	1.22313e+06	1.20823e+06	2.07717e+06	1.86472e+06	2.13955e+06	1.47998e+06	1.84467e+06	1.77786e+06	-	-	-	-
MWSmce446	469.17	307.12	468.163	C22H28O11	[M+H]+	Cimifugin-7-O-glucoside	Others	Chromone	80681-45-4	3	188689	268008	251068	463461	456148	396081	1.6338e+06	1.28616e+06	1.3771e+06	1.68684e+06	747430	1.57961e+06	556623	1.43587e+06	788800	-	-	-	-
pmf0139	179.056	59.0139	180.063	C6H12O6	[M-H]-	D-Galactose*	Others	Saccharides	59-23-4	1	2.75145e+06	2.59939e+06	2.78032e+06	2.27724e+06	2.51703e+06	2.52651e+06	1.49214e+06	1.41049e+06	1.37654e+06	1.28493e+06	1.27362e+06	1.28015e+06	2.67733e+06	2.41299e+06	2.1828e+06	C00124	ko00052,ko01100	C00124	-
Zmgp005070	523.14	361.09	522.137	C24H26O13	[M+H]+	Centaurein	Flavonoids	Flavonols	35595-03-0	3	40182.4	8036.49	8036.49	176523	223861	153652	1.20251e+06	1.65226e+06	1.41676e+06	566481	628273	585952	452712	593117	621014	-	-	-	-
pmb0578	655.17	207	654.159	C32H30O15	[M+H]+	Luteolin-7-O-(6''-sinapoyl)glucoside	Flavonoids	Flavones	-	3	67833.2	69291.9	66785	210038	263390	309242	1.56601e+06	1.42032e+06	1.28202e+06	665177	716714	719975	490762	584245	586459	-	-	CM00201	MetMap105
pme2596	184.06	148.04	183.053	C8H9NO4	[M+H]+	4-Pyridoxic acid	Others	Vitamin	82-82-6	1	230621	243666	242237	1.17252e+06	1.2271e+06	1.16698e+06	1.35039e+06	1.55153e+06	1.359e+06	2.28359e+06	2.32627e+06	2.04061e+06	1.53962e+06	1.41709e+06	1.23174e+06	C00847	ko00750,ko01100	C00847	-
MWSHY0189	433.11	271.07	432.106	C21H20O10	[M+H]+	Apigenin-7-O-glucoside(Cosmosiin)*	Flavonoids	Flavones	578-74-5	1	2.31795e+06	1.99339e+06	2.03072e+06	2.13338e+06	1.52233e+06	1.67757e+06	1.30651e+06	1.50331e+06	1.44779e+06	1.9284e+06	1.82658e+06	2.27054e+06	1.35718e+06	1.41648e+06	1.6462e+06	C04608	ko00944	C04608	-
MWSslk002	433.11	271.06	432.106	C21H20O10	[M+H]+	Sophoricoside*	Flavonoids	Isoflavones	152-95-4	1	2.30341e+06	1.7084e+06	1.77886e+06	1.92309e+06	1.84998e+06	1.70597e+06	1.39056e+06	1.51977e+06	1.33585e+06	2.06733e+06	1.74217e+06	2.07993e+06	1.31329e+06	1.65846e+06	1.57168e+06	-	-	-	-
Waln010192	576.33	277.22	577.338	C28H52NO9P	[M-H]-	2-(2,3-dihydroxypropoxy)-3-(((2-(dimethylamino)ethoxy)(hydroxy)phosphoryl)oxy)propyl (8E,11Z,14Z)-octadeca-8,11,14-trienoate	Lipids	LPE	-	1	1.65086e+06	1.55032e+06	1.66318e+06	1.71627e+06	2.02517e+06	1.67415e+06	1.3905e+06	1.44751e+06	1.40476e+06	684702	854919	544006	2.215e+06	2.28216e+06	2.22854e+06	-	-	-	-
Lmqp003887	581.15	287.054	580.143	C26H28O15	[M+H]+	Kaempferol-3-O-xylosyl(1→2)glucoside	Flavonoids	Flavonols	-	3	1.00671e+06	933210	919457	633194	478945	507204	1.84406e+06	558432	1.82932e+06	516669	370055	516541	801209	970680	982249	-	-	CM00484	MetMap113
Wcdn004423	581.22	419.14	582.231	C28H38O13	[M-H]-	Lyoniresinol-3-O-glucoside	Lignans and Coumarins	Lignans	-	2	267183	775061	1.11039e+06	293533	1.15478e+06	386842	1.93943e+06	1.28773e+06	988348	804595	979292	1.86515e+06	519851	719967	610229	-	-	-	-
pmb3061	499.15	163.1	500.153	C22H28O13	[M-H]-	5-O-p-Coumaroylquinic acid O-glucoside	Phenolic acids	Phenolic acids	-	1	1.63929e+06	1.49271e+06	1.55968e+06	1.34352e+06	670858	1.33841e+06	1.3888e+06	1.38364e+06	1.43574e+06	1.72854e+06	1.31999e+06	1.93738e+06	917973	1.51378e+06	1.65726e+06	-	-	-	-
Lmlp005572	433.11	271.06	432.106	C21H20O10	[M+H]+	Galangin 7-glucoside	Flavonoids	Flavonols	-	1	2.02712e+06	1.84728e+06	2.14587e+06	2.09058e+06	2.36401e+06	1.54952e+06	1.32145e+06	1.38336e+06	1.50052e+06	1.67982e+06	1.82462e+06	2.09909e+06	1.25911e+06	1.59287e+06	1.4332e+06	-	-	-	-
MWSHY0116	611.197	303.087	610.19	C28H34O15	[M+H]+	Hesperetin-7-O-rutinoside (Hesperidin)	Flavonoids	Flavanones	520-26-3	3	3.57338e+06	4.01552e+06	3.02507e+06	1.47348e+06	1.48908e+06	1.36514e+06	1.36199e+06	1.62431e+06	1.21002e+06	1.07921e+06	955537	1.08308e+06	1.37813e+06	1.62432e+06	1.59588e+06	C09755	-	C09755	-
Lmgp004731	433.11	271.06	432.106	C21H20O10	[M+H]+	Genistein-7-O-galactoside*	Flavonoids	Isoflavones	-	1	2.28402e+06	1.93476e+06	2.06823e+06	2.04457e+06	1.88033e+06	1.63355e+06	1.26547e+06	1.82566e+06	1.10284e+06	1.86194e+06	2.23292e+06	2.29456e+06	1.52542e+06	1.62804e+06	1.81943e+06	-	-	CM00422	MetMap112
Wbmp003594	492.3	492.3	491.288	C27H41NO7	[M+H]+	6-acetyldelpheline	Alkaloids	Alkaloids	-	3	312184	591272	372928	432916	439516	495203	1.47086e+06	1.33172e+06	1.35485e+06	1.36908e+06	1.51292e+06	2.2587e+06	1.41127e+06	1.65571e+06	1.19359e+06	-	-	-	-
mws4170	179.056	59.0139	180.063	C6H12O6	[M-H]-	D-Glucose*	Others	Saccharides	50-99-7	1	2.48668e+06	2.27074e+06	2.29116e+06	2.21662e+06	2.63554e+06	2.04746e+06	1.37592e+06	1.38585e+06	1.38309e+06	1.31524e+06	1.21915e+06	1.23403e+06	2.32832e+06	2.00198e+06	2.43417e+06	C00031	ko00010,ko00030,ko00052,ko00500,ko00520,ko01100,ko01110,ko02010	C00031	-
Wbtn002952	300.11	138.06	301.116	C13H19NO7	[M-H]-	1-(β-D-Glucopyranosyl)-3-ethyl-4-methyl-1H-pyrrole-2,5-dione	Others	Ketone compounds	-	1	870743	789994	699801	830212	735187	689307	1.41303e+06	1.49545e+06	1.23444e+06	1.32688e+06	1.25731e+06	1.25757e+06	1.35114e+06	1.07687e+06	1.00262e+06	-	-	-	-
pme2165	155.01	111.02	156.017	C5H4N2O4	[M-H]-	Orotic acid (Vitamin B13)	Others	Vitamin	65-86-1	3	344207	320029	342347	138185	247766	143548	1.42381e+06	1.31928e+06	1.39438e+06	601279	606270	699441	444925	349602	315225	C00295	ko00240,ko01100,ko01240	C00295	-
Lajp003585	369.12	177.05	368.11	C17H20O9	[M+H]+	Murrayacarpin A glucoside	Lignans and Coumarins	Coumarins	-	3	1.12802e+06	1.05481e+06	1.01721e+06	2.72538e+06	2.29057e+06	2.02072e+06	1.29496e+06	1.52459e+06	1.30565e+06	1.57866e+06	1.25787e+06	1.69207e+06	1.08738e+06	1.27538e+06	1.46005e+06	-	-	-	-
Waln009920	576.33	277.22	577.338	C28H52NO9P	[M-H]-	1-(2,3-dihydroxypropoxy)-3-(((2-(dimethylamino)ethoxy)(hydroxy)phosphoryl)oxy)propan-2-yl (8E,11Z,14Z)-octadeca-8,11,14-trienoate	Lipids	LPE	-	1	1.63892e+06	2.52551e+06	1.58425e+06	1.68574e+06	2.62102e+06	1.71294e+06	1.3635e+06	1.42226e+06	1.33306e+06	733613	699299	677872	2.21668e+06	2.30573e+06	2.26424e+06	-	-	-	-
HJN083	521.2	359.15	522.21	C26H34O11	[M-H]-	Lariciresinol-4'-O-glucoside	Lignans and Coumarins	Lignans	143663-00-7	2	618956	856322	678262	713225	576303	598646	1.28063e+06	1.51811e+06	1.31575e+06	1.6097e+06	961980	1.2352e+06	761413	759714	828141	-	-	-	-
Zamn00402	179.056	59.0139	180.063	C6H12O6	[M-H]-	sorbose*	Others	Saccharides	3615-56-3	1	2.49845e+06	2.26015e+06	2.22464e+06	2.19683e+06	2.51937e+06	2.36012e+06	1.48792e+06	1.29441e+06	1.31878e+06	1.18379e+06	1.25388e+06	1.14614e+06	2.47859e+06	2.03341e+06	1.62398e+06	C01452	-	C01452	-
Zmpp002571	303.05	257.05	302.043	C15H10O7	[M+H]+	3,3',4',5',7-Pentahydroxyflavone; Robinetin	Flavonoids	Flavonols	490-31-3	2	919053	1.15681e+06	1.15681e+06	2.85125e+06	2.73777e+06	3.06176e+06	1.76091e+06	876347	1.45458e+06	2.44843e+06	1.81868e+06	2.1312e+06	1.48413e+06	2.2916e+06	2.18405e+06	C10177	-	C10177	MetMap109
Ysjp000315	130.096	56.0491	129.079	C6H11NO2	[M+H]+	Pipecolic acid	Alkaloids	Piperidine alkaloids	535-75-1	3	6.02386e+06	5.32179e+06	4.98542e+06	580429	678349	656343	1.30736e+06	1.43173e+06	1.33581e+06	1.57352e+06	1.9074e+06	1.31554e+06	2.98091e+06	1.83748e+06	1.79916e+06	-	-	-	-
MW0158210	522.22	211.17	521.21	C27H31N5O4S1	[M+H]+	Trp-Met-Trp	Amino acids and derivatives	Amino acids and derivatives	-	3	394322	484898	462362	1.25276e+06	1.08775e+06	1.23663e+06	1.38315e+06	1.36341e+06	1.30648e+06	1.71028e+06	1.48158e+06	1.4924e+06	914024	1.05284e+06	1.30975e+06	-	-	-	-
mws1164	179.06	59.01	180.063	C6H12O6	[M-H]-	D-Fructose*	Others	Saccharides	57-48-7	1	2.13398e+06	2.05802e+06	2.31142e+06	2.18173e+06	2.56718e+06	1.96163e+06	1.39294e+06	1.32488e+06	1.32302e+06	1.18026e+06	1.26593e+06	1.11637e+06	2.55217e+06	1.82856e+06	1.56332e+06	C05003	-	C05003	-
MWSHY0141	163.039	107.05	162.032	C9H6O3	[M+H]+	7-Hydroxy-4-chromone	Others	Chromone	59887-89-7	3	1.45708e+06	1.88332e+06	896707	1.94415e+06	1.47597e+06	912864	1.21524e+06	1.5353e+06	1.28402e+06	1.84965e+06	623382	1.58113e+06	1.71303e+06	1.56527e+06	1.46452e+06	-	-	-	-
HJAP148	581.148	287.059	580.143	C26H28O15	[M+H]+	Kaempferol-3-O-sambubioside	Flavonoids	Flavonols	27661-51-4	3	558548	926984	733521	495846	446322	1.01129e+06	1.77972e+06	445656	1.8027e+06	173402	183723	301011	814813	1.13077e+06	1.01597e+06	-	-	CM00483	MetMap113
Lmqp003432	227.16	121.1	226.157	C13H22O3	[M+H]+	6,9-Dihydroxy-7-megastigmen-3-one	Terpenoids	Sesquiterpenoids	-	1	79080.9	66349.6	116955	556716	607288	572416	2.08406e+06	1.15456e+06	748825	1.39789e+06	1.32282e+06	1.5314e+06	1.35794e+06	939698	940995	-	-	-	-
Lhqp101805	325.09	163.04	324.084	C15H16O8	[M+H]+	Skimmin (7-Hydroxycoumarin-7-O-glucoside)	Lignans and Coumarins	Coumarins	93-39-0	1	1.0084e+06	1.41235e+06	985315	895288	1.554e+06	1.07362e+06	1.32023e+06	1.45137e+06	1.2024e+06	1.02654e+06	920249	1.03975e+06	932680	1.97124e+06	985777	-	-	-	-
Lasp003143	193.09	105.07	192.078	C11H12O3	[M+H]+	1,4-Benzodioxin-6-propanol	Lignans and Coumarins	Lignans	-	1	203491	221831	186980	1.52599e+06	1.39077e+06	1.37968e+06	1.23469e+06	1.49451e+06	1.21873e+06	2.07926e+06	2.09742e+06	2.18014e+06	1.90043e+06	1.48163e+06	1.27869e+06	-	-	-	-
Laln002027	431.12	137.02	432.127	C18H24O12	[M-H]-	3,4-dihydroxybenzaldehyde-xylose-glucoside	Others	Aldehyde compounds	-	1	1.45313e+06	1.30589e+06	1.17973e+06	1.28477e+06	1.22151e+06	1.31182e+06	1.37669e+06	1.23974e+06	1.31105e+06	1.13113e+06	1.07068e+06	1.12041e+06	1.19659e+06	1.32761e+06	1.20938e+06	-	-	-	-
Cmsn001914	525.2	179.07	526.205	C25H34O12	[M-H]-	7R,8S-erythro-3',4,9,9'-tetrahydroxy-3-methoxy-8-O-4'-neolignan-7-O-glucopyr-anoside,	Lignans and Coumarins	Lignans	-	3	1.11073e+06	1.4017e+06	1.18853e+06	1.14616e+06	1.26335e+06	1.2892e+06	1.23876e+06	1.31895e+06	1.36276e+06	1.25772e+06	1.35285e+06	1.13754e+06	1.16565e+06	1.26282e+06	981812	-	-	-	-
MW0151141	369.19	207.14	368.181	C15H24N6O5	[M+H]+	His-Val-Asn	Amino acids and derivatives	Amino acids and derivatives	-	3	136945	113558	140336	382325	303029	412022	344118	1.94279e+06	1.6298e+06	2.28286e+06	1.99914e+06	2.08785e+06	362312	536357	354576	-	-	-	-
Zbzp003763	177.05	134.04	176.047	C10H8O3	[M+H]+	11-methoxy viburtinal	Terpenoids	Monoterpenoids	-	3	8.63576e+06	4.8341e+06	7.00138e+06	3.414e+06	3.42558e+06	3.01393e+06	1.75401e+06	484431	1.67092e+06	2.65834e+06	818615	2.63215e+06	4.62345e+06	3.13535e+06	2.82868e+06	-	-	-	-
Zmgp004060	463.12	301.07	462.116	C22H22O11	[M+H]+	paratensein-7-O-glucoside*	Flavonoids	Isoflavones	-	1	1.7231e+06	1.58748e+06	1.56502e+06	1.62121e+06	1.62031e+06	1.34234e+06	1.32054e+06	1.37359e+06	1.20404e+06	1.30797e+06	1.32956e+06	1.35408e+06	981267	1.22478e+06	1.27528e+06	-	-	-	-
Hmln000297	179.05	59.01	180.063	C6H12O6	[M-H]-	Inositol*	Others	Saccharides	87-89-8	1	2.13782e+06	2.0347e+06	2.08536e+06	1.91942e+06	2.18616e+06	2.17857e+06	1.35284e+06	1.27314e+06	1.26931e+06	1.0481e+06	1.2503e+06	1.18016e+06	2.5138e+06	2.44273e+06	2.16773e+06	C00137	ko00052,ko00053,ko00562,ko01100,ko01110,ko01250,ko02010,ko04070	C00137	-
MW0151100	404.19	161.1	403.186	C19H25N5O5	[M+H]+	His-Thr-Phe	Amino acids and derivatives	Amino acids and derivatives	-	3	192011	234930	234930	2.54901e+06	1.96464e+06	2.60621e+06	1.2528e+06	1.44262e+06	1.16103e+06	2.56558e+06	2.57762e+06	2.7299e+06	1.28337e+06	1.69202e+06	1.65123e+06	-	-	-	-
Hmcn000192	209.07	59.01	210.074	C7H14O7	[M-H]-	Sedoheptulose	Others	Saccharides	3019-74-7	1	972965	976353	995340	1.04452e+06	1.00166e+06	944975	1.15273e+06	1.28969e+06	1.40941e+06	1.07755e+06	1.20592e+06	1.04856e+06	1.22839e+06	954118	1.15305e+06	C02076	ko00710,ko01100	C02076	-
MW0149825	434.2	129.05	433.196	C20H27N5O6	[M+H]+	Gln-Thr-Trp	Amino acids and derivatives	Amino acids and derivatives	-	3	3.77625e+06	2.32512e+06	3.41479e+06	1.66582e+06	1.5322e+06	1.5721e+06	1.083e+06	1.43783e+06	1.29424e+06	907359	1.0017e+06	973003	1.28499e+06	1.40402e+06	1.46214e+06	-	-	-	-
pme0295	146.08	86.06	145.074	C6H11NO3	[M+H]+	4-Acetamidobutyric acid	Organic acids	Organic acids	3025-96-5	3	47870.7	47870.7	47870.7	483186	341598	239353	1.20873e+06	1.52789e+06	1.04585e+06	786870	859981	898329	448810	456655	356224	C02946	ko00330,ko01100	C02946	-
Jmzn003632	521.2	329.14	522.21	C26H34O11	[M-H]-	Manglieside D	Lignans and Coumarins	Lignans	-	3	2.09034e+06	3.30174e+06	2.17268e+06	3.26006e+06	2.14802e+06	1.99918e+06	1.20834e+06	1.10869e+06	1.44785e+06	2.07984e+06	1.52384e+06	1.28163e+06	1.98994e+06	1.44235e+06	1.6369e+06	-	-	-	-
MWSslk237	463.125	301.07	462.116	C22H22O11	[M+H]+	Hispidulin-7-O-glucoside(Homoplantaginin)*	Flavonoids	Flavones	17680-84-1	1	1.7109e+06	1.62487e+06	1.75197e+06	1.58604e+06	1.58604e+06	1.51953e+06	1.25199e+06	1.41688e+06	1.09039e+06	1.37026e+06	1.28446e+06	1.41813e+06	995696	1.29061e+06	1.23379e+06	C17762	-	C17762	MetMap110
Wasn003258	293.12	131.07	294.132	C12H22O8	[M-H]-	Glucosyl 2-Hydroxy-4-Methylpentanoic Acid	Organic acids	Organic acids	-	1	981895	718526	830419	649266	629786	512986	1.32477e+06	1.07032e+06	1.34242e+06	1.05015e+06	1.00631e+06	1.04963e+06	1.02248e+06	824856	724922	-	-	-	-
Lsjp211202	225.148	123.079	224.141	C13H20O3	[M+H]+	Blumenol A	Terpenoids	Monoterpenoids	23526-45-6	3	230753	232729	283184	913210	757489	1.19192e+06	1.10447e+06	1.85615e+06	763473	1.66195e+06	2.43778e+06	1.78835e+06	1.21156e+06	1.30028e+06	1.52957e+06	-	-	-	-
pme3096	118.015	74.0237	119.022	C3H5NO4	[M-H]-	Aminomalonic acid	Organic acids	Organic acids	1068-84-4	3	1.09986e+06	1.01822e+06	1.05601e+06	1.05598e+06	2.00416e+06	562670	1.28403e+06	1.17909e+06	1.25578e+06	965743	924728	819254	1.76289e+06	1.24422e+06	1.25983e+06	C00872	-	C00872	-
Zmpn000199	209.03	85.03	210.038	C6H10O8	[M-H]-	D-Galactaric acid	Others	Saccharides	526-99-8	3	800092	701102	632778	769235	773637	717598	1.26896e+06	1.23426e+06	1.19843e+06	1.00386e+06	970108	890393	1.0324e+06	1.19599e+06	976612	C00879	ko00053,ko01100	C00879	-
Wbtp004798	301.07	286.05	300.063	C16H12O6	[M+H]+	8,11-dimethoxy-2h-[1,3]dioxolo[4,5-b]xanthen-10-one	Flavonoids	Other Flavonoids	-	1	2.16181e+06	1.70815e+06	1.8157e+06	1.83104e+06	1.89021e+06	1.59395e+06	1.21939e+06	1.32585e+06	1.1283e+06	1.62233e+06	1.56968e+06	1.65855e+06	1.19213e+06	1.52615e+06	1.34901e+06	-	-	-	-
Lmtn002565	329.11	167.03	330.095	C14H18O9	[M-H]-	1-O-Vanilloyl-D-Glucose	Phenolic acids	Phenolic acids	-	1	2.33112e+06	1.46829e+06	2.36865e+06	1.24479e+06	1.09805e+06	1.28152e+06	1.3765e+06	1.15036e+06	1.13107e+06	1.56879e+06	1.6749e+06	1.50893e+06	1.26332e+06	1.24002e+06	967715	C20470	-	C20470	-
Hahn000943	477.16	315.11	478.169	C20H30O13	[M-H]-	Scroside D	Phenolic acids	Phenolic acids	-	3	1.36231e+06	1.21159e+06	1.27209e+06	1.36038e+06	1.28862e+06	1.10848e+06	1.15824e+06	1.22012e+06	1.27654e+06	1.12083e+06	1.30063e+06	1.07321e+06	1.38713e+06	1.68263e+06	1.63715e+06	-	-	-	-
pmp000172	477.14	315.08	476.132	C23H24O11	[M+H]+	5,2'-Dihydroxy-7,8-dimethoxyflavone glycoside	Flavonoids	Flavones	-	1	3.35086e+06	3.14435e+06	3.1958e+06	2.54241e+06	2.44756e+06	2.19163e+06	1.07748e+06	1.38611e+06	1.18315e+06	1.73776e+06	1.70873e+06	1.68505e+06	1.61197e+06	2.01986e+06	2.06857e+06	-	-	-	-
mws0282	203.08	116.05	204.09	C11H12N2O2	[M-H]-	L-Tryptophan	Amino acids and derivatives	Amino acids and derivatives	73-22-3	1	1.06822e+06	1.02714e+06	1.1263e+06	1.12043e+06	1.22388e+06	1.05627e+06	1.28111e+06	1.13613e+06	1.22794e+06	2.46493e+06	2.14129e+06	2.43901e+06	1.60319e+06	1.46729e+06	1.59262e+06	C00078	ko00260,ko00380,ko00400,ko00966,ko00970,ko00999,ko01100,ko01110,ko01210,ko01230,ko01240	C00078	-
Lmjp003655	463.123	301.078	462.116	C22H22O11	[M+H]+	6-C-MethylKaempferol-3-glucoside*	Flavonoids	Flavonols	-	1	1.83968e+06	1.62309e+06	1.61576e+06	1.71769e+06	1.37415e+06	1.48149e+06	1.18885e+06	1.2347e+06	1.20403e+06	1.25833e+06	1.36474e+06	1.4046e+06	934367	1.29061e+06	1.19772e+06	-	-	CM00467	MetMap113
mws0362	269.249	269.24	270.256	C17H34O2	[M-H]-	Heptadecanoic acid	Lipids	Free fatty acids	506-12-7	3	1.38939e+06	1.12798e+06	1.12553e+06	745771	1.48098e+06	947233	1.19016e+06	1.47787e+06	944399	1.17587e+06	1.25533e+06	876725	788315	1.20053e+06	980645	-	-	-	-
Zbcp002823	595.16	287.06	595.166	C27H31O15+	[M]+	Cyanidin-3-O-rutinoside (Keracyanin)	Flavonoids	Anthocyanidins	28338-59-2	3	41406.6	52338.2	50309.1	7.73513e+06	7.85277e+06	6.72494e+06	2.07794e+06	1.05484e+06	476497	5.04934e+06	3.72242e+06	3.5394e+06	1.43585e+06	2.30113e+06	1.82537e+06	C08620	ko00942	C08620	-
pmb0782	86.0964	69.0698	85.0891	C5H11N	[M+H]+	Piperidine	Alkaloids	Piperidine alkaloids	110-89-4	3	672616	837454	701418	140873	140533	141631	1.17263e+06	1.38471e+06	1.0511e+06	2.05143e+06	1.78476e+06	2.07782e+06	1.50706e+06	1.09063e+06	1.10586e+06	C01746	ko00960	C01746	-
pmn001687	295.05	163.04	296.053	C13H12O8	[M-H]-	Cis-Coutaric acid	Phenolic acids	Phenolic acids	67920-37-0	1	88904.8	1.08983e+06	913471	1.45402e+06	1.52834e+06	1.32448e+06	1.21955e+06	1.29124e+06	1.09099e+06	768958	577767	491911	1.77568e+06	1.44107e+06	1.44473e+06	-	-	-	-
Yaan006123	451.09	331.07	452.096	C20H20O12	[M-H]-	2-O-(4-Hydroxybenzoyl)-6-O-(galloyl)-beta-D-glucopyranose*	Phenolic acids	Phenolic acids	-	2	749904	613306	739037	681015	708806	646831	1.13557e+06	1.25621e+06	1.20406e+06	1.95094e+06	2.0998e+06	1.98983e+06	999175	883946	1.00283e+06	-	-	-	-
Hmln003754	521.2	359.15	522.21	C26H34O11	[M-H]-	Icariside E5	Lignans and Coumarins	Lignans	126176-79-2	3	668856	597229	481083	477776	616131	483838	1.17297e+06	1.20281e+06	1.2159e+06	1.40191e+06	770856	1.08305e+06	763786	802185	680556	-	-	-	-
mws0889	135.03	75.01	136.037	C4H8O5	[M-H]-	D-Threonic Acid	Others	Saccharides	3909-12-4	1	1.31751e+06	1.24685e+06	1.22249e+06	1.13443e+06	1.14952e+06	973196	1.5402e+06	1.17571e+06	858072	856205	921497	679243	743795	662349	627385	C21649	-	C21649	-
Lmmn003663	329.09	167.04	330.095	C14H18O9	[M-H]-	5-Glucosyloxy-2-Hydroxybenzoic acid methyl ester	Phenolic acids	Phenolic acids	-	1	2.04809e+06	1.64884e+06	1.49537e+06	1.31674e+06	1.08383e+06	1.18141e+06	1.36335e+06	1.13631e+06	1.06107e+06	1.48089e+06	1.77669e+06	2.09378e+06	1.20227e+06	1.41179e+06	1.07534e+06	-	-	-	-
Lakn002075	431.12	137.02	432.127	C18H24O12	[M-H]-	4-Hydroxybenzoic acid glucosyl xyloside	Phenolic acids	Phenolic acids	-	1	1.36427e+06	1.13399e+06	1.28311e+06	1.215e+06	1.27413e+06	1.17578e+06	1.25888e+06	1.1475e+06	1.14745e+06	988069	1.01019e+06	1.03019e+06	1.26449e+06	1.2286e+06	1.12009e+06	-	-	-	-
MWSHY0061	595.164	287.055	594.159	C27H30O15	[M+H]+	Kaempferol-3-O-neohesperidoside*	Flavonoids	Flavonols	32602-81-6	3	1.66253e+06	2.58642e+06	2.16584e+06	1.28642e+06	1.18312e+06	1.33452e+06	1.20192e+06	1.1772e+06	1.17174e+06	902118	995611	1.04896e+06	963539	1.19861e+06	1.18084e+06	-	-	CM00489	MetMap113
WaYn002313	373.11	193.05	374.121	C16H22O10	[M-H]-	Homosyringic Acid 4'-O-Glucoside	Phenolic acids	Phenolic acids	-	1	1.05872e+06	533292	586002	993203	1.13883e+06	926142	1.62759e+06	1.06575e+06	854188	925379	1.61883e+06	1.48943e+06	1.00554e+06	713005	1.18965e+06	-	-	-	-
mws0219	132.03	88.0404	133.037	C4H7NO4	[M-H]-	L-Aspartic Acid	Amino acids and derivatives	Amino acids and derivatives	56-84-8	3	663094	504736	567016	581347	473907	471967	1.30023e+06	1.18342e+06	1.06093e+06	1.67535e+06	1.61365e+06	1.47476e+06	1.82215e+06	1.66803e+06	1.36778e+06	C00049	ko00220,ko00250,ko00260,ko00261,ko00270,ko00300,ko00340,ko00410,ko00460,ko00470,ko00710,ko00760,ko00770,ko00970,ko00999,ko01100,ko01110,ko01200,ko01210,ko01230,ko01240,ko02010	C00049	-
Jmwn002057	477.16	315.11	478.169	C20H30O13	[M-H]-	2-(3-β-D-glucopyranosyloxy-4-hydroxyphenyl)ethanol-1-O-β-D-glucopyranoside	Others	Alcohol compounds	-	1	1.22158e+06	1.14359e+06	1.25098e+06	1.23558e+06	1.17604e+06	1.3251e+06	1.147e+06	1.1018e+06	1.29073e+06	1.08258e+06	1.14978e+06	1.04751e+06	1.28759e+06	1.46996e+06	1.37595e+06	-	-	-	-
Lmsp010763	353.27	261.22	352.261	C21H36O4	[M+H]+	Monolinolenin*	Lipids	Glycerol ester	75685-85-7	1	6.81898e+06	7.32963e+06	6.44194e+06	2.94571e+06	3.68526e+06	3.00314e+06	1.04048e+06	1.32987e+06	1.15379e+06	613588	651326	725322	2.97618e+06	2.5487e+06	2.82484e+06	-	-	-	-
Lmfn005487	380.99	301.04	382	C15H10O10S	[M-H]-	Quercetin-3-O-Sulfonate	Flavonoids	Flavonols	60889-05-6	2	37657.4	33230.2	26004.6	1.13333e+06	870156	1.08341e+06	1.42167e+06	1.08257e+06	1.01276e+06	890091	810702	1.02226e+06	1.35208e+06	1.01778e+06	1.03115e+06	C00616	ko00944	C00616	MetMap117
Zmgn002106	206.08	58.03	207.089	C11H13NO3	[M-H]-	N-Acetyl-L-phenylalanine	Amino acids and derivatives	Amino acids and derivatives	2018-61-3	1	1.12021e+06	1.12579e+06	1.12366e+06	785478	975640	901978	1.21448e+06	1.16157e+06	1.13674e+06	774605	934096	817422	830690	654447	665458	C03519	ko00360,ko01100	C03519	-
Lmqn005404	451.088	331.068	452.096	C20H20O12	[M-H]-	4-Hydroxybenzoyl-1-O-(6''-O-galloyl)glucoside*	Phenolic acids	Phenolic acids	-	2	774501	676339	784224	723375	705550	670029	1.2112e+06	1.12088e+06	1.17482e+06	1.85372e+06	1.88586e+06	1.80268e+06	979888	950761	1.02483e+06	-	-	-	-
MW0156027	408.18	162.02	407.169	C19H25N3O7	[M+H]+	Pro-Tyr-Glu	Amino acids and derivatives	Amino acids and derivatives	-	3	2.04824e+07	2.22175e+07	1.92357e+07	1.07342e+07	8.58281e+06	1.03857e+07	1.16148e+06	1.28828e+06	1.0518e+06	2.55377e+06	2.09983e+06	2.22273e+06	5.83958e+06	7.09683e+06	7.39913e+06	-	-	-	-
pmp000452	225.15	85.1	224.141	C13H20O3	[M+H]+	Annuionone D	Terpenoids	Ketone compounds	-	3	233717	210991	238365	863488	994922	813196	1.13505e+06	1.41928e+06	920971	1.70333e+06	1.62173e+06	1.47516e+06	967012	1.0284e+06	917139	-	-	-	-
Lmcn009539	293.249	293.249	294.256	C19H34O2	[M-H]-	1,3,12-Nonadecatriene-5,14-diol	Lipids	Free fatty acids	-	3	197249	197249	197249	1.95145e+06	2.11213e+06	1.96447e+06	1.11694e+06	1.17809e+06	1.17506e+06	1.46658e+06	1.50623e+06	1.13587e+06	1.33206e+06	1.30824e+06	1.12528e+06	-	-	-	-
Lmmp002560	641.13	303.05	640.128	C27H28O18	[M+H]+	Quercetin-3-O-(2''-O-glucosyl)glucuronide	Flavonoids	Flavonols	-	1	551307	800111	726449	1.75304e+06	2.23019e+06	2.09976e+06	983941	940706	1.5442e+06	1.79306e+06	1.57521e+06	3.06546e+06	1.02077e+06	1.51598e+06	1.28747e+06	-	-	CM00615	MetMap117
Lmsp004670	595.166	287.057	594.159	C27H30O15	[M+H]+	Kaempferol-3-O-glucoside-7-O-rhamnoside*	Flavonoids	Flavonols	-	3	2.01111e+06	2.75951e+06	2.44354e+06	1.28775e+06	1.5184e+06	1.25625e+06	1.25247e+06	1.15961e+06	1.05292e+06	1.19751e+06	1.07414e+06	1.10172e+06	1.12505e+06	1.10469e+06	1.26986e+06	-	-	CM00487	MetMap113,MetMap114
MA10002917	183	109.02	184.012	C6H4N2O5	[M-H]-	2,4-Dinitrophenol	Others	Others	51-28-5	2	270725	174053	244801	367633	367113	345594	1.27513e+06	1.14771e+06	1.03984e+06	204245	198960	182951	605349	512307	561302	C02496	-	C02496	-
Lbhp011913	457.1	209.04	456.09	C19H20O13	[M+H]+	Malonyl fraxin	Lignans and Coumarins	Coumarins	-	1	72059.3	63221.7	51443.3	447850	345050	337688	1.02383e+06	1.26715e+06	1.1659e+06	796704	683829	924509	563180	687624	1.06415e+06	-	-	CM01377	MetMap129
MWSmce295	245.072	113.032	244.07	C9H12N2O6	[M+H]+	1-Arabinosyluracil	Nucleotides and derivatives	Nucleotides and derivatives	3083-77-0	3	1.36821e+06	1.37097e+06	1.31974e+06	1.4612e+06	1.18183e+06	1.18884e+06	1.17127e+06	1.11686e+06	1.16329e+06	1.14673e+06	1.08415e+06	1.14184e+06	1.19565e+06	1.10581e+06	1.18621e+06	-	-	-	-
Yacn003968	206.08	147.04	207.089	C11H13NO3	[M-H]-	Cantleyine	Alkaloids	Alkaloids	30333-81-4	3	824373	858994	937578	745357	941319	1.0037e+06	1.28189e+06	1.04659e+06	1.08721e+06	829328	947581	941195	728552	661811	751241	C09933	-	C09933	-
Yalp002838	207.07	91.05	206.058	C11H10O4	[M+H]+	4-methoxy-5-hydroxymethylcoumarin	Lignans and Coumarins	Coumarins	-	1	31273.4	71978	43841.2	120458	159864	154870	882361	977525	1.55418e+06	655986	715372	839735	809788	601876	504372	-	-	-	-
MWSslk254	595.166	287.06	594.159	C27H30O15	[M+H]+	Kaempferol-3-O-glucorhamnoside*	Flavonoids	Flavonols	40437-72-7	3	1.77592e+06	2.43188e+06	2.49204e+06	1.27884e+06	1.4651e+06	1.16884e+06	1.1324e+06	1.20735e+06	1.06683e+06	1.02755e+06	893011	1.00122e+06	988661	1.13763e+06	1.17804e+06	-	-	CM00488	MetMap113
MW0158218	483.2	321.14	482.199	C25H30N4O4S1	[M+H]+	Trp-Phe-Met	Amino acids and derivatives	Amino acids and derivatives	-	3	978747	1.12063e+06	945600	1.36632e+06	1.48646e+06	1.5668e+06	983914	1.10271e+06	1.30596e+06	1.40094e+06	1.48638e+06	1.14687e+06	1.14067e+06	1.35348e+06	1.02742e+06	-	-	-	-
Wagp003695	324.11	177.05	323.101	C15H17NO7	[M+H]+	N-(Isoferuloyl)-Glutamic Acid	Alkaloids	Phenolamine	-	1	478813	415954	448612	678881	612131	486905	1.18086e+06	1.26781e+06	942444	648997	956120	1.19643e+06	1.03369e+06	971143	936849	-	-	-	-
Hmbp001276	169.05	65.03	168.042	C8H8O4	[M+H]+	Gallacetophenone	Phenolic acids	Phenolic acids	528-21-2	3	870614	673735	512492	1.0282e+06	1.02829e+06	930614	1.17455e+06	1.14601e+06	1.05603e+06	1.23526e+06	1.31644e+06	1.12027e+06	1.63416e+06	1.18472e+06	927964	-	-	-	-
Wbmp008130	478.28	337.28	477.273	C26H39NO7	[M+H]+	Anthriscifolcine A	Alkaloids	Alkaloids	-	3	1.04475e+07	1.02716e+07	1.04372e+07	2.1589e+06	2.33877e+06	2.1138e+06	1.0168e+06	1.37979e+06	978467	508417	474821	498677	2.24302e+06	2.28226e+06	2.5666e+06	-	-	-	-
Lmhp011562	353.27	261.22	352.261	C21H36O4	[M+H]+	1-α-Linolenoyl-glycerol*	Lipids	Glycerol ester	-	1	6.44104e+06	7.16474e+06	6.55448e+06	2.79808e+06	3.20032e+06	2.98534e+06	953417	1.30819e+06	1.08581e+06	595069	744699	640589	2.95088e+06	2.59356e+06	2.88972e+06	-	-	-	-
MWSHY0080	595.166	287.058	594.159	C27H30O15	[M+H]+	Luteolin-7-O-neohesperidoside (Lonicerin)*	Flavonoids	Flavones	25694-72-8	3	1.89963e+06	2.62599e+06	2.35016e+06	1.41831e+06	1.31525e+06	1.42118e+06	1.08565e+06	1.03868e+06	1.2066e+06	1.21009e+06	1.22361e+06	982382	951152	1.34975e+06	1.12485e+06	C12630	ko00944	C12630	MetMap105
Lacp005307	461.24	177.16	460.23	C22H36O10	[M+H]+	Megastigm-5-en-3,9-diol malonyl glucoside	Terpenoids	Sesquiterpenoids	-	3	363413	387309	274148	887747	956429	1.00751e+06	1.13408e+06	1.06568e+06	1.12136e+06	1.22663e+06	946483	960758	834635	798940	885354	-	-	-	-
MWSmce393	373.2	151.08	372.194	C22H28O5	[M+H]+	Veraguensin	Lignans and Coumarins	Lignans	19950-55-1	3	8260.52	8260.52	8260.52	63586.2	49840.8	41302.6	1.02477e+06	1.35295e+06	923491	271192	268575	253111	429601	473922	415743	C10892	-	C10892	-
Wdzn000513	193.07	59.01	194.079	C7H14O6	[M-H]-	methyl alpha-D-fructofuranoside*	Others	Saccharides	-	2	840968	771057	771060	784337	723765	707529	956725	1.19069e+06	1.13569e+06	877312	955091	964580	929858	849899	920351	-	-	-	-
pma0791	521.129	273.076	520.122	C24H24O13	[M+H]+	Naringenin-7-O-(6''-malonyl)glucoside	Flavonoids	Flavanones	-	3	4.73701e+06	4.54484e+06	4.46615e+06	3.81086e+06	3.75944e+06	3.56388e+06	1.13008e+06	1.20036e+06	941495	1.74216e+06	1.86211e+06	1.73072e+06	1.70933e+06	2.25972e+06	2.46044e+06	-	-	-	-
Wbjp001317	203.08	130.07	202.074	C11H10N2O2	[M+H]+	vasicinone	Alkaloids	Alkaloids	486-64-6	3	1.22808e+06	1.24339e+06	1.06006e+06	1.04601e+06	1.08525e+06	961426	979471	1.35091e+06	940036	1.53751e+06	1.84709e+06	1.84232e+06	1.24617e+06	1.53372e+06	1.16557e+06	C10744	-	C10744	-
Wayp001104	344.13	182.08	343.126	C15H21NO8	[M+H]+	N-(1-Deoxy-1-fructosyl)Tyrosine	Amino acids and derivatives	Amino acids and derivatives	-	3	482983	394748	494824	1.07012e+06	836235	1.16858e+06	1.10117e+06	1.32883e+06	833916	1.55638e+06	1.25501e+06	1.55935e+06	665211	798649	831007	-	-	-	-
MW0145885	277.12	146.06	276.107	C9H16N4O6	[M+H]+	Asn-Ser-Gly	Amino acids and derivatives	Amino acids and derivatives	-	3	97905.6	117494	103805	1.20975e+06	1.28093e+06	1.19433e+06	1.08301e+06	1.38435e+06	790336	3.68219e+06	2.14251e+06	2.66695e+06	1.3758e+06	1.75461e+06	1.48119e+06	-	-	-	-
Lchp000221	207.06	91.05	206.058	C11H10O4	[M+H]+	3-Ethylidene-7-hydroxy-6-methoxyphthalide	Others	Lactones	-	1	120763	46141.1	49682.6	168860	173646	150431	1.26825e+06	1.03951e+06	921854	985107	902675	973399	938544	717197	784052	-	-	-	-
Wagp002074	325.19	163.13	324.178	C14H28O8	[M+H]+	3-(1-hydroxyethyl)-4-methylpentane-1,4-diol O-Glucoside	Others	Alcohol compounds	-	3	274959	255563	262393	553010	541357	559074	1.1544e+06	1.21305e+06	852372	980215	1.00378e+06	1.12351e+06	816514	764778	831309	-	-	-	-
pmn001710	521.13	359.08	522.137	C24H26O13	[M-H]-	Rosmarinic acid-3'-O-glucoside	Phenolic acids	Phenolic acids	910028-78-3	3	578569	527814	574921	503727	605086	636873	1.06115e+06	1.14505e+06	1.00357e+06	813866	1.26058e+06	929897	737655	561533	732093	-	-	-	-
mws2104	193.07	59.01	194.079	C7H14O6	[M-H]-	D-Pinitol*	Others	Saccharides	10284-63-6	2	833872	1.27007e+06	1.06729e+06	671619	634666	793309	1.22129e+06	1.01417e+06	948820	899412	898345	803574	772218	907286	923263	C03844	-	C03844	-
Lafp004533	457.21	209.15	456.199	C22H32O10	[M+H]+	(6R,9R)-3-Oxo-α-ionol-β-D-malonyl-glucoside	Terpenoids	Sesquiterpenoids	-	3	302710	204165	266883	343409	422261	405568	1.04662e+06	1.1696e+06	967763	1.21815e+06	1.07612e+06	1.19056e+06	828705	1.08801e+06	889868	-	-	-	-
Lmtn002916	507.08	331.05	508.085	C22H20O14	[M-H]-	Mearnsetin-3-O-glucuronide	Flavonoids	Flavonols	-	1	1.19178e+06	1.37098e+06	1.252e+06	1.87511e+06	647145	916641	1.03174e+06	1.52651e+06	619208	1.59923e+06	1.0933e+06	676471	1.48219e+06	2.37526e+06	1.60114e+06	-	-	-	-
Lmgn002250	677.171	191.055	678.18	C31H34O17	[M-H]-	Dicaffeoylquinic acid-O-glucoside	Phenolic acids	Phenolic acids	-	3	376222	346552	388233	573665	562374	662767	1.01447e+06	1.02735e+06	1.12924e+06	718605	600924	615281	831051	755242	978822	-	-	-	-
Waln011524	554.35	255.23	555.354	C26H54NO9P	[M-H]-	1-(2,3-dihydroxypropoxy)-3-(((2-(dimethylamino)ethoxy)(hydroxy)phosphoryl)oxy)propan-2-yl palmitate*	Lipids	LPE	-	1	1.5202e+06	1.58043e+06	1.61924e+06	1.87528e+06	1.90191e+06	1.85158e+06	943995	1.12804e+06	1.08371e+06	791077	780608	831531	986363	1.05581e+06	1.0314e+06	-	-	-	-
pmn001667	577.14	407.08	578.142	C30H26O12	[M-H]-	Procyanidin B4	Tannins	Proanthocyanidins	29106-51-2	1	1.80884e+06	1.27245e+06	1.47112e+06	1.37818e+06	955079	1.48235e+06	1.07465e+06	1.29128e+06	785802	1.37698e+06	1.08059e+06	936219	1.84729e+06	1.50423e+06	2.25105e+06	C10238	-	C10238	-
Lafp004391	457.21	209.15	456.199	C22H32O10	[M+H]+	Malonyl byzantionoside A	Terpenoids	Sesquiterpenoids	-	3	151597	330411	355032	563520	576032	569478	1.09437e+06	911885	1.14545e+06	1.30499e+06	1.56012e+06	1.02938e+06	925310	1.2287e+06	806695	-	-	-	-
pmb2591	245.09	203.08	246.1	C13H14N2O3	[M-H]-	N-Acetyl-L-Tryptophan	Amino acids and derivatives	Amino acids and derivatives	1218-34-4	1	297215	270143	178864	127549	184464	170393	922391	1.15982e+06	1.06765e+06	1.14589e+06	1.25803e+06	1.55201e+06	577032	498775	469963	-	-	-	-
pmb0686	537.124	289	536.117	C24H24O14	[M+H]+	Eriodictyol-7-O-(6''-malonyl)glucoside	Flavonoids	Flavanones	-	3	922312	1.10446e+06	1.15795e+06	2.64214e+06	2.52344e+06	2.41824e+06	1.1187e+06	1.07172e+06	953839	1.1014e+06	1.31709e+06	899320	1.28521e+06	1.31783e+06	1.29544e+06	-	-	-	-
Wagp004859	409.147	247.096	408.142	C20H24O9	[M+H]+	Columbianetin Glucopyranoside	Lignans and Coumarins	Coumarins	55836-35-6	3	38959.2	272518	100771	2.62708e+06	2.33574e+06	2.31863e+06	1.12788e+06	1.13221e+06	882487	2.25231e+06	2.75457e+06	2.5667e+06	1.17466e+06	1.51357e+06	1.4856e+06	-	-	-	-
Qmhp090808	469.22	307.13	468.205	C29H28N2O4	[M+H]+	18-Demethylparaensidimerin C	Alkaloids	Alkaloids	-	3	235478	238904	251029	402743	479698	462395	865785	898307	1.37846e+06	911748	741575	787382	646630	713346	696732	-	-	-	-
Zbjn003642	499.15	191.06	500.155	C22H28O13	[M-H]-	1-O-rhamnose-3-O-Caffeoyl Quinic Acid	Phenolic acids	Phenolic acids	-	3	1.08967e+06	1.0167e+06	1.03616e+06	938937	1.10249e+06	971852	1.12017e+06	1.02888e+06	992915	1.11889e+06	1.23837e+06	1.32703e+06	1.12318e+06	1.10457e+06	1.40716e+06	-	-	-	-
Waln011222	554.34	255.23	555.354	C26H54NO9P	[M-H]-	2-(2,3-dihydroxypropoxy)-3-(((2-(dimethylamino)ethoxy)(hydroxy)phosphoryl)oxy)propyl palmitate*	Lipids	LPE	-	1	1.53385e+06	1.56999e+06	1.62107e+06	1.85086e+06	1.90476e+06	1.80598e+06	960785	1.08757e+06	1.08887e+06	769903	764354	822939	948921	1.00972e+06	972009	-	-	-	-
Zbpn005555	435.13	273.08	436.137	C21H24O10	[M-H]-	Phloretin-4'-O-glucoside (Trilobatin)*	Flavonoids	Chalcones	4192-90-9	1	578849	349934	445647	448445	432086	339845	915635	901142	1.29918e+06	767076	995160	782685	569715	645555	489225	-	-	-	-
pmb1912	474.17	327.12	473.166	C20H23N7O7	[M+H]+	10-Formyltetrahydrofolic Acid	Alkaloids	Alkaloids	2800-34-2	2	1.37582e+06	1.19378e+06	1.20782e+06	522417	580174	613792	1.02624e+06	1.11408e+06	971770	842644	627504	864078	900146	876973	790106	C00234	ko00670,ko00970,ko01100,ko01200,ko01240	C00234	-
mws0866	259.022	96.9696	260.03	C6H13O9P	[M-H]-	D-Glucose 6-phosphate*	Others	Saccharides	56-73-5	1	2.76391e+06	2.61575e+06	2.94856e+06	1.91368e+06	2.13338e+06	1.64976e+06	1.08107e+06	1.04792e+06	965973	892443	1.12838e+06	1.0533e+06	1.94669e+06	1.92112e+06	1.77465e+06	C00092	ko00500,ko00562,ko01100,ko01110	C00092	-
Hmln101664	697.24	535.184	698.242	C32H42O17	[M-H]-	Nortrachelogenin-4'-O-gentiobioside	Lignans and Coumarins	Lignans	-	3	58462.6	94568.3	75159.8	55700.4	99622.8	72372.1	1.00737e+06	880388	1.20439e+06	630095	501376	511435	558070	430125	355009	-	-	-	-
MWS2056	115.075	69.0697	114.068	C6H10O2	[M+H]+	Delta-Hexalactone	Others	Lactones	823-22-3	3	1.58195e+06	1.62968e+06	1.50744e+06	1.32464e+06	1.27785e+06	1.29306e+06	1.11993e+06	985180	966079	1.3993e+06	1.40733e+06	1.38618e+06	1.14691e+06	788521	609686	-	-	-	-
MW0151068	354.18	113.06	353.17	C15H23N5O5	[M+H]+	His-Pro-Thr	Amino acids and derivatives	Amino acids and derivatives	-	3	116156	82026.3	112958	352842	365891	402209	1.15445e+06	848518	1.06069e+06	1.48402e+06	1.33142e+06	1.43661e+06	1.21811e+06	1.5095e+06	1.40681e+06	-	-	-	-
mws1090	259.02	96.97	260.03	C6H13O9P	[M-H]-	D-Glucose-1-phosphate*	Others	Saccharides	59-56-3	1	2.77571e+06	2.61412e+06	2.7514e+06	1.89459e+06	2.19964e+06	1.97295e+06	1.08362e+06	1.02179e+06	956981	958284	1.15058e+06	1.07475e+06	1.91725e+06	1.8618e+06	1.66587e+06	C00103	ko00010,ko00040,ko00052,ko00500,ko00520,ko00561,ko01100,ko01110,ko01240,ko01250	C00103	-
Lmjp002764	223.06	190.03	222.053	C11H10O5	[M+H]+	Umckalin (7-hydroxy-5,6-dimethoxycoumarin)	Lignans and Coumarins	Coumarins	43053-62-9	1	4028.37	4028.37	20141.8	137900	132816	97797	1.09285e+06	1.09814e+06	862154	661082	730601	796328	733989	604463	585052	-	-	CM01387	MetMap129
pme1398	465.1	303.05	465.103	C21H21O12+	[M]+	Delphinidin-3-O-glucoside (Mirtillin)	Flavonoids	Anthocyanidins	50986-17-9	3	363628	419867	344011	635579	851817	961193	854551	933488	1.26014e+06	776545	987827	914735	482740	365627	736408	C12138	ko00942,ko01110	C12138	-
Lamp007163	447.13	285.07	446.121	C22H22O10	[M+H]+	4'-Demethyleucomin glucoside*	Flavonoids	Other Flavonoids	-	2	3.50987e+06	3.34382e+06	2.62299e+06	960182	986899	946442	954353	1.15042e+06	939409	775643	730630	787328	1.25551e+06	1.57154e+06	1.35595e+06	-	-	-	-
Wcgn003981	329.09	167.03	330.095	C14H18O9	[M-H]-	Methyl 3-O-glucosyl-4-hydroxybenzoate	Phenolic acids	Phenolic acids	155112-92-8	1	1.95423e+06	1.66404e+06	1.50002e+06	1.66635e+06	1.01525e+06	1.20716e+06	1.15961e+06	909077	967927	1.14441e+06	946062	1.02332e+06	1.32081e+06	992077	1.07729e+06	-	-	-	-
Zmsn003194	373.11	193.05	374.121	C16H22O10	[M-H]-	Secologaoside	Others	Others	-	3	616174	401752	620641	576362	507896	515549	991976	1.06299e+06	953809	855962	884169	902757	794358	792740	882811	-	-	-	-
Lmsn002288	503.14	341.09	504.148	C21H28O14	[M-H]-	1-O-Caffeoyl-(6-O-glucosyl)-β-D-glucose	Phenolic acids	Phenolic acids	-	1	541459	544088	440074	900339	531842	779312	1.91398e+06	533753	546403	387951	369767	442665	1.29814e+06	636690	1.40652e+06	-	-	-	-
Qmxp101502	343.15	177.05	342.147	C20H22O5	[M+H]+	Maoecrystal P	Terpenoids	Ditepenoids	-	3	80426.1	33685.5	30745.9	563730	168606	228489	1.09356e+06	949809	943829	1.42769e+06	1.73229e+06	1.45869e+06	1.03994e+06	1.27415e+06	1.02265e+06	-	-	-	-
Smpp010139	665.4	177.05	664.398	C40H56O8	[M+H]+	3-O-Feruloyleuscaphic acid	Terpenoids	Triterpene	-	1	3799.29	3799.29	3799.29	25074.4	18996.5	24799	968279	1.1364e+06	868626	90709.8	82105.4	84621.2	248146	261490	269572	-	-	-	-
Labn005767	503.25	371.21	504.257	C24H40O11	[M-H]-	(6R,9R)-megastigman-4-en-9-ol-3-one O-β-D-(6'-O-β-D-apiofuranosyl)glucopyranoside	Terpenoids	Sesquiterpenoids	-	3	443462	523945	430826	387230	381057	408795	1.05743e+06	1.00772e+06	907085	699466	881366	1.08112e+06	698310	804267	787721	-	-	-	-
Zmzp000145	189.16	84.08	188.153	C9H20N2O2	[M+H]+	Trimethyllysine	Amino acids and derivatives	Amino acids and derivatives	23284-33-5	1	2.87508e+06	2.26223e+06	2.1542e+06	376597	363692	314363	1.04677e+06	1.004e+06	913039	680309	712744	1.89899e+06	1.3096e+06	1.38906e+06	1.39592e+06	C03793	ko00310,ko01100	C03793	-
Lmzp009620	635.39	453.33	634.387	C39H54O7	[M+H]+	2-Hydroxypyracrenic acid	Terpenoids	Triterpene	-	3	4573.93	4573.93	4573.93	22869.6	25758.6	28104.7	882116	1.10701e+06	929610	65146.6	52568.2	71896.3	198557	198286	189761	-	-	-	-
pmb0881	478.29	337.27	477.286	C23H44NO7P	[M+H]+	LysoPE 18:2	Lipids	LPE	-	1	1.07673e+07	1.07854e+07	1.09972e+07	1.93475e+06	1.9835e+06	1.87739e+06	849357	1.17449e+06	883428	337375	327412	359886	2.15533e+06	2.77581e+06	2.72148e+06	-	-	-	-
pmb0874	478.29	337.27	477.286	C23H44NO7P	[M+H]+	LysoPE 18:2(2n isomer)	Lipids	LPE	-	1	1.12617e+07	1.07942e+07	1.13673e+07	2.02395e+06	2.03801e+06	1.9384e+06	876578	1.13586e+06	865608	346302	359041	335373	2.21905e+06	2.69787e+06	2.56414e+06	-	-	-	-
Zmjp003291	595.17	433.12	594.159	C27H30O15	[M+H]+	Vitexin-2''-O-galactoside	Flavonoids	Flavones	-	1	474122	727777	1.33103e+06	1.50382e+06	2.19791e+06	1.3739e+06	1.09638e+06	1.13062e+06	629864	1.03189e+06	1.08694e+06	1.07417e+06	1.83215e+06	958497	1.24806e+06	-	-	-	-
Lskp211268	179.07	119.05	178.063	C10H10O3	[M+H]+	3-Ethyl-7-hydroxyphthalide	Others	Others	-	1	261056	140461	161863	2.00118e+06	1.32097e+06	1.38169e+06	652241	1.3276e+06	866488	1.15517e+06	1.41516e+06	1.11074e+06	1.39331e+06	1.99525e+06	2.08484e+06	-	-	-	-
Wafp002664	293.157	147.044	292.142	C15H20N2O4	[M+H]+	1-O-p-Coumaroyllysine	Alkaloids	Phenolamine	-	3	1.59731e+06	1.5826e+06	1.4042e+06	290280	320071	285832	864663	1.24269e+06	737354	2.18954e+06	2.27851e+06	2.16869e+06	1.34789e+06	1.30317e+06	1.32948e+06	-	-	-	-
Lmwp102813	403.2	205.12	402.189	C19H30O9	[M+H]+	Austroside A	Others	Others	-	3	145424	149600	160031	729642	607811	644183	855422	1.06597e+06	919214	1.15697e+06	1.18227e+06	1.20693e+06	598884	882331	730860	-	-	-	-
Labn002291	461.13	153.019	462.137	C19H26O13	[M-H]-	Rhamnosyl-gentisic acid-5-O-β-D-glucoside	Phenolic acids	Phenolic acids	-	3	402498	350597	331899	351103	354490	305388	1.03617e+06	846675	956884	711275	724883	705947	494143	514956	475748	-	-	-	-
Lasp002843	563.17	255.07	562.169	C27H30O13	[M+H]+	Daidzein rutinoside	Flavonoids	Isoflavones	-	3	138972	192517	171996	2.94155e+06	2.45851e+06	2.55334e+06	1.05041e+06	851682	912506	2.14316e+06	1.52718e+06	1.93075e+06	968296	1.70541e+06	1.78878e+06	-	-	-	-
MWSmce501	167.036	108.025	168.042	C8H8O4	[M-H]-	Protocatechuic Acid Methyl Ester	Phenolic acids	Phenolic acids	2150-43-8	3	462993	518979	464234	425975	387563	338671	1.02002e+06	989117	790391	677119	579408	580678	528153	383148	427606	-	-	-	-
Lacp004935	375.24	177.16	374.23	C19H34O7	[M+H]+	Megastigm-5-en-3,9-diol glucoside	Terpenoids	Sesquiterpenoids	-	3	934952	718164	668163	884325	765041	943335	996596	1.04397e+06	739360	1.15336e+06	1.36383e+06	1.35977e+06	844715	760203	984522	-	-	-	-
Labn004625	415.16	89.02	416.168	C19H28O10	[M-H]-	2-Phenylethyl beta-primeveroside	Others	Alcohol compounds	129932-48-5	1	497766	423667	416906	518166	294674	322048	891890	912395	959986	751726	577915	452575	877948	551675	673512	-	-	-	-
MW0158219	499.23	188.07	498.227	C29H30N4O4	[M+H]+	Trp-Phe-Phe	Amino acids and derivatives	Amino acids and derivatives	-	3	110312	146212	179893	369613	478056	451408	834771	1.12875e+06	800126	1.6438e+06	1.82062e+06	1.88221e+06	1.08728e+06	1.24646e+06	1.25814e+06	-	-	-	-
mws0344	165.04	75.01	166.048	C5H10O6	[M-H]-	D-Xylonic acid	Others	Saccharides	526-91-0	2	1.85055e+06	1.68492e+06	1.6608e+06	1.9954e+06	1.83444e+06	2.13432e+06	919093	939025	893540	1.11903e+06	1.23405e+06	1.02843e+06	1.49096e+06	1.44257e+06	1.41263e+06	C00502	ko00040,ko01100	C00502	-
Lmsp003252	641.171	317.066	640.164	C28H32O17	[M+H]+	Isorhamnetin-3-O-sophoroside*	Flavonoids	Flavonols	-	1	179737	190975	119838	2.27023e+06	1.83986e+06	1.52575e+06	870920	1.10059e+06	768537	889294	716447	1.11874e+06	654486	632457	815193	-	-	CM00847	MetMap109
Walp007190	362.33	300.29	361.319	C20H43NO4	[M+H]+	2-AminoicoSane-1,5,7,19-tetraol	Lipids	Sphingolipids	-	2	1.32359e+06	1.17201e+06	1.25675e+06	1.32774e+06	1.20576e+06	1.29316e+06	1.0015e+06	944924	782881	1.12206e+06	1.14247e+06	1.09632e+06	952985	1.07431e+06	1.16656e+06	-	-	-	-
HJN055	435.13	273.08	436.137	C21H24O10	[M-H]-	Dihydrocharcone-4'-O-glucoside*	Flavonoids	Chalcones	-	1	387592	370627	460353	567966	357602	371705	876712	903795	930606	906886	778627	766125	499090	713227	502495	-	-	-	-
Zbsp005715	551.14	303.09	550.132	C25H26O14	[M+H]+	Hesperetin-7-O-(6''-malonyl)glucoside	Flavonoids	Flavanones	-	3	4.20557e+06	3.68371e+06	3.50562e+06	4.70458e+06	4.3584e+06	5.07466e+06	892500	917396	872513	1.7932e+06	1.64959e+06	1.79752e+06	1.63425e+06	2.17823e+06	2.07447e+06	-	-	-	-
pma6460	337.093	163.04	338.1	C16H18O8	[M-H]-	4-O-p-Coumaroylquinic acid	Phenolic acids	Phenolic acids	32451-86-8	3	3.86613e+06	3.75412e+06	2.64725e+06	2.18029e+06	2.655e+06	3.01178e+06	1.06811e+06	908453	704346	1.28804e+06	1.7621e+06	1.52918e+06	1.62477e+06	1.4427e+06	1.65072e+06	C10441	-	C10441	-
MW0106822	422.24	225.15	421.233	C20H31N5O5	[M+H]+	Gln-Phe-Lys	Amino acids and derivatives	Amino acids and derivatives	-	3	162769	155517	158323	384019	450951	399830	1.01644e+06	830381	828714	659418	689306	700997	430561	626810	602098	-	-	-	-
pmb0550	449.108	287.055	449.108	C21H21O11+	[M]+	Cyanidin-3-O-glucoside (Kuromanin)	Flavonoids	Anthocyanidins	47705-70-4	3	3.072e+06	3.17393e+06	2.84936e+06	1.27134e+06	1.57625e+06	1.92886e+06	507231	849027	1.30666e+06	727388	1.26239e+06	1.11069e+06	791391	1.10698e+06	833977	C08604	ko00942,ko01110	C08604	-
Zbsp003928	757.2	449.11	756.19	C36H36O18	[M+H]+	Orientin-2''-O-(6'''-p-coumaroyl)-glucopyranoside	Flavonoids	Flavones	-	3	1.00208e+06	1.20644e+06	1.2001e+06	351445	340881	397933	943035	820280	895512	711520	558471	522331	578292	738874	653893	-	-	CM00206	MetMap105
Zmsp003103	193.09	105.07	170.094	C9H14O3	[M+Na]+	Comolactone D	Others	Others	-	3	103838	64522.6	92311.4	412293	577292	873553	1.32571e+06	727282	602912	1.07421e+06	1.00956e+06	739091	1.17403e+06	752458	1.24283e+06	-	-	-	-
pme1014	445.31	341.284	444.303	C31H40O2	[M+H]+	Menatetrenone (Vitamin K2)	Others	Vitamin	11032-49-8	3	1.1432e+06	1.10893e+06	760442	743528	757089	628981	1.02391e+06	934325	664027	852606	922539	782316	9.01403e+06	8.0557e+06	6.08291e+06	-	-	-	-
MWSslk146	595.167	433.122	594.159	C27H30O15	[M+H]+	4'-O-Glucosylvitexin	Flavonoids	Flavones	38950-94-6	3	768148	380771	1.64866e+06	499294	391968	371937	779753	1.15032e+06	689536	623224	611486	899899	696174	587638	664005	-	-	-	-
Zmsp003363	641.17	317.07	640.164	C28H32O17	[M+H]+	Rhamnetin-3-O-(4''-O-glucosyl)glucoside*	Flavonoids	Flavonols	-	1	164217	113467	65614.6	1.86965e+06	1.76985e+06	1.30465e+06	830077	1.07856e+06	703736	943616	651893	1.00051e+06	575432	728358	868326	-	-	-	-
MWSmce675	271.08	108.02	272.09	C12H16O7	[M-H]-	Arbutin	Others	Others	497-76-7	1	452838	454474	461254	396862	416733	439935	834808	760893	1.01333e+06	646369	702549	686753	532859	500141	456420	C06186	ko00010	C06186	-
Jmzn006005	177.06	117.04	178.063	C10H10O3	[M-H]-	3,4-methylenedioxy cinnamyl alcohol	Others	Alcohol compounds	58095-76-4	1	4.69641e+06	4.53998e+06	4.18537e+06	3.75187e+06	3.53338e+06	3.47472e+06	846072	838145	902318	1.25246e+06	1.15984e+06	1.14674e+06	2.42391e+06	2.19754e+06	2.15094e+06	-	-	-	-
Lmhp008801	476.28	335.26	475.27	C23H42NO7P	[M+H]+	LysoPE 18:3	Lipids	LPE	-	1	5.85388e+06	5.39517e+06	5.44791e+06	2.67769e+06	2.76737e+06	2.64854e+06	841595	991364	753276	525518	427106	472846	1.40571e+06	1.64264e+06	1.51279e+06	-	-	-	-
MW0157657	360.13	181.05	359.126	C13H21N5O5S1	[M+H]+	Thr-His-Cys	Amino acids and derivatives	Amino acids and derivatives	-	3	192721	301199	157724	612096	674896	600962	791541	917757	869278	823055	919690	756256	1.11574e+06	669769	905067	-	-	-	-
Ymjm000152	271.08	108.02	272.09	C12H16O7	[M-H]-	p-Hydroxypheny-β-D-allopyranoside	Others	Others	-	1	410789	483978	389435	421053	418082	409845	775031	804460	981359	659215	600129	644123	424037	428251	412801	-	-	-	-
pmb3062	385.11	151.1	386.121	C17H22O10	[M-H]-	1-O-Eudesmoylquinic acid	Phenolic acids	Phenolic acids	-	1	908820	805201	821242	721676	680329	681001	888127	875939	795721	717500	753255	865417	617359	646480	610228	-	-	-	-
Lhfp112926	343.15	163.08	342.147	C20H22O5	[M+H]+	Myricatomentogenin	Others	Others	-	3	796623	778333	802629	833801	777295	784606	855407	843708	856121	927147	884013	893462	847473	880358	852066	-	-	-	-
Ylyp002274	355.08	163.04	354.089	C15H18N2O6S	[M+H]+	niazidin	Alkaloids	Alkaloids	-	3	215635	298905	183940	996264	1.67564e+07	1.7263e+07	609394	1.23147e+06	706384	1.27368e+07	1.2052e+07	1.38894e+07	1.59038e+07	1.25952e+07	1.14325e+07	-	-	-	-
MW0149843	457.21	191.14	456.201	C23H28N4O6	[M+H]+	Gln-Tyr-Phe	Amino acids and derivatives	Amino acids and derivatives	-	3	327731	390732	271850	568601	526877	476057	796486	996201	733887	1.3946e+06	1.13796e+06	1.31875e+06	977850	1.26119e+06	1.10643e+06	-	-	-	-
zjgp122326	286.09	124.04	285.085	C12H15NO7	[M+H]+	Pyridine-4-formyl-O-β-D-glucopyranoside	Alkaloids	Pyridine alkaloids	-	1	210820	169119	150146	736573	1.02379e+06	706452	813087	882357	830756	551386	577192	526672	424126	717536	379455	-	-	-	-
Ymjm000099	453.34	201.17	452.329	C30H44O3	[M+H]+	3-Oxooleana-11,13(18)-dien-28-oic acid	Terpenoids	Triterpene	-	1	4257.17	4257.17	4257.17	25709.5	21285.9	25803.3	797917	963855	760480	107884	93677	113834	184646	250907	249320	-	-	-	-
MW0145844	395.14	377.13	394.134	C14H26N4O5S2	[M+H]+	Asn-Met-Met	Amino acids and derivatives	Amino acids and derivatives	-	3	84790	116137	72967.2	424107	305361	300063	845346	933270	734087	950214	702803	1.00032e+06	518468	669320	595178	-	-	-	-
pmp000233	463.12	313.07	462.116	C22H22O11	[M+H]+	Swertiajaponin	Flavonoids	Flavones	6980-25-2	3	40182.6	53133.1	54323.7	448953	489578	572027	811648	956500	743111	858662	758796	963737	498293	607919	529590	C10187	-	C10187	MetMap105
Wchn003741	177.06	133.07	178.063	C10H10O3	[M-H]-	3,4-dihydroxy-3,4-dihydro-2h-naphthalen-1-one	Others	Others	-	3	1.24225e+06	962290	950269	1.04228e+06	714221	701025	816583	853120	836950	676580	541898	513149	1.73359e+06	871854	898544	-	-	-	-
Sacn001940	375.13	195.07	376.137	C16H24O10	[M-H]-	8-Epiloganic acid	Terpenoids	Monoterpenoids	82509-41-9	1	767115	996655	977587	864511	853090	915437	767578	816409	900528	776414	623375	826695	464367	467003	639323	-	-	-	-
pma1751	286.092	124.039	285.085	C12H15NO7	[M+H]+	N-(beta-D-Glucosyl)nicotinate	Others	Vitamin	-	3	201024	268930	214850	613666	860347	1.00679e+06	831547	1.04234e+06	600492	493769	657315	429228	705089	480312	610269	-	-	-	-
Qacp005015	495.15	333.1	494.142	C23H26O12	[M+H]+	Polygalaxanthone VI	Others	Others	-	3	965457	871674	1.00459e+06	549085	520825	511987	968564	749184	756270	596424	518977	648874	494666	626000	702611	-	-	-	-
Wagp005779	457.21	191.14	456.2	C22H32O10	[M+H]+	3-Oxo-Alpha-Ionol 3'-(6''-Malonyl)Glucoside	Terpenoids	Sesquiterpenoids	-	3	349925	311682	249828	596992	455879	517162	817408	888585	757805	1.19109e+06	1.21272e+06	1.24698e+06	899356	1.06009e+06	1.05336e+06	-	-	-	-
Hmyn000254	297.12	59.01	298.12	C18H18O4	[M-H]-	Tababiphenyl C	Others	Chromone	1644433-50-0	3	468350	432568	352607	360003	315236	358093	778759	912145	754778	789652	819360	760478	476555	410704	452515	-	-	-	-
Zbqn004590	206.08	164.07	207.089	C11H13NO3	[M-H]-	N-(acetyl)phenylalanine	Amino acids and derivatives	Amino acids and derivatives	-	2	845850	708600	809943	594446	756249	803940	821477	833352	786419	606384	680349	737760	586906	642167	656258	-	-	-	-
pme0021	166.09	120.08	165.079	C9H11NO2	[M+H]+	L-Phenylalanine	Amino acids and derivatives	Amino acids and derivatives	63-91-2	1	2.43861e+06	2.14533e+06	2.18818e+06	234691	232177	188539	762399	1.06909e+06	603835	3.38545e+06	3.28087e+06	3.13116e+06	2.40136e+06	1.60565e+06	1.46968e+06	C00079	ko00360,ko00400,ko00460,ko00470,ko00940,ko00960,ko00966,ko00970,ko00999,ko01100,ko01110,ko01210,ko01230,ko02010	C00079	-
Zbqp000949	204.12	85.03	203.116	C9H17NO4	[M+H]+	5-methyl 1-propyl L-glutamate	Amino acids and derivatives	Amino acids and derivatives	-	3	394227	344448	306150	600016	507087	559926	969912	490630	969864	512854	450126	525886	565578	607933	606896	-	-	-	-
Waln011009	578.34	279.23	579.354	C28H54NO9P	[M-H]-	2-(2,3-dihydroxypropoxy)-3-(((2-(dimethylamino)ethoxy)(hydroxy)phosphoryl)oxy)propyl (11Z,14Z)-octadeca-11,14-dienoate	Lipids	LPE	-	1	648670	569398	600655	709231	749223	718281	814413	821581	787840	357168	371401	370982	2.10278e+06	2.2883e+06	2.16415e+06	-	-	-	-
Lagp004342	523.14	361.1	522.137	C24H26O13	[M+H]+	5,2',5'-Trihydroxy-3,7,4'-trimethoxyflavone-2'-O-β-D-glucoside	Flavonoids	Flavones	-	3	25127.6	25127.6	25127.6	135121	136757	125638	744347	853675	792268	538539	505327	602427	299062	405722	375350	-	-	-	-
MWSHY0121	463.09	287.06	462.08	C21H18O12	[M+H]+	Luteolin-7-O-glucuronide*	Flavonoids	Flavones	29741-10-4	1	1.10725e+06	929939	798240	2.35871e+06	2.23032e+06	2.0832e+06	807809	890493	691836	1.19814e+06	967929	903832	650991	842468	728484	C03515	ko00944	C03515	MetMap105
Lakp003108	643.15	319.05	642.143	C27H30O18	[M+H]+	Myricetindiglucoside	Flavonoids	Flavonols	-	1	110978	141974	79160.3	2.5619e+06	2.84697e+06	2.5344e+06	828817	854048	697531	1.70875e+06	1.66624e+06	1.93288e+06	1.17053e+06	1.31163e+06	1.37865e+06	-	-	-	-
Zbjn005825	503.12	299.06	504.127	C24H24O12	[M-H]-	Kaempferide-3-O-(6'-O-acetyl)glucoside*	Flavonoids	Flavonols	-	1	7.85622e+06	9.11002e+06	7.10483e+06	5.65184e+06	3.80114e+06	5.35919e+06	921101	760218	681702	1.54564e+06	1.35366e+06	1.14498e+06	5.79486e+06	6.17554e+06	5.74157e+06	-	-	CM00475	MetMap114
MW0148015	372.17	210.11	371.163	C15H25N5O4S1	[M+H]+	Cys-His-Leu	Amino acids and derivatives	Amino acids and derivatives	-	3	115826	118750	140791	375561	310026	301153	655157	974933	727587	599115	557388	499746	507537	499754	538862	-	-	-	-
Zaln004057	335.08	179.03	336.084	C16H16O8	[M-H]-	4-caffeoylshikimic acid*	Phenolic acids	Phenolic acids	-	1	827408	694427	830539	440513	740605	483771	840809	706163	787382	572812	480607	313775	886201	459686	484828	-	-	-	-
Lhhp120823	193.08	105.07	192.079	C11H12O3	[M+H]+	Eugenyl formate	Others	Others	-	1	15387.6	142271	36814.8	1.10599e+06	435022	778771	1.30376e+06	499865	522661	814610	1.89147e+06	1.7701e+06	950471	723078	441744	-	-	-	-
MW0107265	412.27	376.21	411.259	C18H33N7O4	[M+H]+	His-Lys-Lys	Amino acids and derivatives	Amino acids and derivatives	-	3	368769	315829	298389	274977	322948	314968	549515	949562	824364	319729	320749	357422	486743	410383	396947	-	-	-	-
Lmhp008589	476.28	335.26	475.27	C23H42NO7P	[M+H]+	LysoPE 18:3(2n isomer)	Lipids	LPE	-	1	5.45052e+06	5.21283e+06	4.84406e+06	2.49961e+06	2.50911e+06	2.27571e+06	702406	911578	702431	417620	387125	382486	1.26676e+06	1.49924e+06	1.40117e+06	-	-	-	-
Zmhp002409	611.16	491.12	610.153	C27H30O16	[M+H]+	Isoluteolin-6,8-di-C-glucoside	Flavonoids	Isoflavones	-	2	117937	209222	162624	464537	436807	492269	741285	735728	830887	516031	466908	661927	337889	425467	450836	-	-	-	-
Zmpn002908	595.137	133.016	596.138	C26H28O16	[M-H]-	Isoetin-7-O-glucoside-2'-O-arabinoside	Flavonoids	Flavones	-	3	1.26469e+06	39110.6	1.48158e+06	1.02774e+06	1.44727e+06	999877	742660	786222	778280	1.06934e+06	908404	1.05053e+06	927032	1.05546e+06	849857	-	-	-	-
Zbsn005918	503.12	299.06	504.127	C24H24O12	[M-H]-	Chrysoeriol-7-O-(6''-acetyl)glucoside*	Flavonoids	Flavones	-	1	8.40113e+06	7.97463e+06	7.14969e+06	5.27756e+06	4.22843e+06	3.80124e+06	937909	739439	626104	1.38684e+06	1.44692e+06	1.51613e+06	6.79893e+06	7.11837e+06	5.87427e+06	-	-	-	-
Wafn001957	371.06	209.03	372.069	C15H16O11	[M-H]-	2-O-Caffeoylglucaric Acid	Phenolic acids	Phenolic acids	-	1	5.17836e+06	5.24813e+06	5.15165e+06	4.67916e+06	4.33712e+06	5.08508e+06	1.04773e+06	267856	983045	1.10903e+06	900239	1.28222e+06	1.11925e+06	1.25789e+06	1.25257e+06	C03062	-	C03062	-
Wcdp001713	341.08	179.04	340.079	C15H16O9	[M+H]+	Daphnetin-8-Glucoside	Lignans and Coumarins	Coumarins	20853-56-9	3	84801.4	69762.1	52403.9	496022	582871	527203	723306	816511	751614	845336	689364	743073	535418	599775	557285	-	-	-	-
Lmhn001477	311.04	179.04	312.048	C13H12O9	[M-H]-	2-Caffeoyl-L-tartaric acid (Caftaric acid)	Phenolic acids	Phenolic acids	67879-58-7	3	559232	649191	651872	463451	530108	484778	686086	803299	796989	869893	816348	763121	378532	477747	491433	-	-	-	-
Wbsp103327	291.09	139.04	290.079	C15H14O6	[M+H]+	(8R)-9-hydroxy-8-(hydroxymethyl)-6-methoxy-8-methylpyrano[2,3-f]chromen-2-one	Terpenoids	Terpene	-	3	608675	549106	660414	3.78841e+06	3.12285e+06	3.05994e+06	779176	819732	659115	2.32292e+06	1.96994e+06	2.04698e+06	1.89272e+06	1.4344e+06	1.38524e+06	-	-	-	-
mws0183	153.019	109.029	154.027	C7H6O4	[M-H]-	3,4-Dihydroxybenzoic acid (Protocatechuic acid)*	Phenolic acids	Phenolic acids	99-50-3	3	401498	328030	291458	254838	266162	263400	831757	733605	686766	402818	366938	357832	245464	213544	303534	C00230	ko00400,ko01100,ko01110	C00230	-
Latp003160	195.06	117.03	194.057	C10H10O4	[M+H]+	6-Hydroxymellein	Others	Chromone	70901-60-9	3	1.87846e+06	225699	2.46788e+06	1.20107e+06	995878	1.01883e+06	767027	873328	608500	1.63928e+06	1.63033e+06	1.60264e+06	1.51893e+06	1.78916e+06	949581	C02379	-	C02379	-
Lmhn002573	399.09	205.04	400.101	C17H20O11	[M-H]-	Sinapoylglucuronic acid	Phenolic acids	Phenolic acids	-	2	339958	164654	104775	157997	280459	122162	601003	462774	1.18485e+06	238277	234231	439818	681431	792096	563990	-	-	-	-
pme3388	189.13	144.1	188.127	C7H16N4O2	[M+H]+	Homoarginine	Amino acids and derivatives	Amino acids and derivatives	156-86-5	3	669092	571141	561653	51219.8	53323.4	28068.4	724682	787753	720542	1.38244e+06	1.39231e+06	1.43544e+06	824369	802502	814251	C01924	-	C01924	-
MW0112111	193.03	85.03	194.043	C6H10O7	[M-H]-	2-dehydro-D-gluconic acid	Others	Saccharides	669-90-9	3	660244	660507	673379	908505	883543	582997	666663	710270	853646	724232	641299	603524	702690	640992	708791	C06473	ko00030,ko01100	C06473	-
Wbtp004961	303.05	229.05	302.043	C15H10O7	[M+H]+	1,2,4,5-tetrahydroxy-7-(hydroxymethyl)anthracene-9,10-dione	Flavonoids	Other Flavonoids	-	1	6153.63	6153.63	30768.2	1.65201e+06	2.32588e+06	1.4292e+06	1.00507e+06	583620	640834	1.78086e+06	294913	623883	991588	947396	1.02292e+06	-	-	-	-
pme3009	175.024	98.9754	174.016	C6H6O6	[M+H]+	trans-Aconitic acid	Organic acids	Organic acids	4023-65-8	3	128730	187951	69505.9	479041	392457	385383	768884	748780	700480	671824	606484	583057	510796	374331	457398	C02341	ko00660,ko01100	C02341	-
MW0151136	420.19	223.1	419.18	C19H25N5O6	[M+H]+	His-Tyr-Thr	Amino acids and derivatives	Amino acids and derivatives	-	3	227230	208936	206188	1.42572e+06	1.28294e+06	1.32619e+06	748838	747896	707808	1.0693e+06	1.1668e+06	1.32954e+06	668842	1.00697e+06	902201	-	-	-	-
mws0639	153.019	109.029	154.027	C7H6O4	[M-H]-	2,3-Dihydroxybenzoic Acid*	Phenolic acids	Phenolic acids	303-38-8	3	448493	310635	408400	237202	253242	279690	852020	786071	565496	419145	366078	327656	289735	231550	236977	C00196	ko01110	C00196	-
Wajp004095	595.17	271.06	594.159	C27H30O15	[M+H]+	Apigenin-7-O-Gentiobioside	Flavonoids	Flavones	-	2	1.62711e+06	2.00706e+06	1.7984e+06	714649	1.06078e+06	777800	877378	705691	618520	695898	585054	644461	912037	906703	706526	-	-	-	-
MW0145851	394.17	151.08	393.165	C17H23N5O6	[M+H]+	Asn-Phe-Asn	Amino acids and derivatives	Amino acids and derivatives	-	3	453240	332480	390846	1.04323e+06	852426	1.07217e+06	764530	827552	597665	819218	802609	786455	610544	786340	667965	-	-	-	-
MWS2442	259.02	96.97	260.03	C6H13O9P	[M-H]-	D-Fructose 6-Phosphate*	Others	Saccharides	643-13-0	1	1.75855e+06	1.74127e+06	2062899	1.32033e+06	1.72046e+06	1.39218e+06	822916	800170	558395	639927	784135	771485	1.39154e+06	1.45707e+06	1.26751e+06	C00085	ko00052,ko00500,ko00710,ko01100,ko01110,ko01200	C00085	-
Sazp002185	373.15	163.07	372.142	C17H24O9	[M+H]+	Multifidol Glucoside	Phenolic acids	Phenolic acids	-	3	1.04678e+06	993649	969249	841030	729808	868933	749096	761125	665951	772917	747448	743824	724554	919881	837255	-	-	-	-
MWSHC2054	136.062	119.036	135.054	C5H5N5	[M+H]+	Adenine	Nucleotides and derivatives	Nucleotides and derivatives	73-24-5	3	6.25963e+06	5.8917e+06	5.54216e+06	1.27362e+06	1.18757e+06	1.30901e+06	733265	847652	594295	719711	718636	738224	2.23735e+06	1.75357e+06	1.65022e+06	C00147	ko00230,ko00908,ko01100,ko01110,ko01232	C00147	-
mws0749	137.02	93.03	138.032	C7H6O3	[M-H]-	4-Hydroxybenzoic acid*	Phenolic acids	Phenolic acids	99-96-7	3	809766	893069	691197	636481	593991	576445	732574	786468	632894	401938	346371	315954	633356	395451	417027	C00156	ko00130,ko00790,ko01100,ko01110,ko01240	C00156	-
pmb0818	206.081	145.052	205.074	C11H11NO3	[M+H]+	Methoxyindoleacetic acid	Alkaloids	Plumerane	3471-31-6	3	954976	843986	891450	1.16287e+06	1.29043e+06	1.1234e+06	712146	880535	543725	1.66574e+06	1.71827e+06	1.88108e+06	1.26623e+06	1.34509e+06	1.1585e+06	C05660	ko00380	C05660	-
Sazp005659	387.14	191.07	386.137	C21H22O7	[M+H]+	Comazaphilone D	Others	Others	-	3	237517	211734	201981	1.26104e+06	1.34723e+06	1.03874e+06	721192	710769	697134	863399	314932	708976	550152	644288	631603	-	-	-	-
Li512111	519.114	315.051	520.122	C24H24O13	[M-H]-	Isorhamnetin-3-O-(6''-acetylglucoside)	Flavonoids	Flavonols	-	3	2.21125e+06	2.04597e+06	2.76988e+06	2.18305e+06	2.41533e+06	2.45463e+06	827438	718714	568336	904027	676402	667531	887894	987712	1.26032e+06	-	-	-	-
pmp001054	422.17	225.08	404.132	C17H24O11	[M+NH4]+	Gardenoside	Terpenoids	Monoterpenoids	24512-62-7	3	109355	67291.2	67697.4	307034	222755	284020	744889	677015	690294	600278	486590	509236	411936	409283	473856	C09779	-	C09779	-
Hmcp001628	671.182	347.07	670.174	C29H34O18	[M+H]+	Limocitrin-3,7-di-O-glucoside	Flavonoids	Flavonols	-	3	107909	187001	131567	195093	175258	221277	726445	754006	629349	447003	400096	369293	300901	381416	361574	-	-	-	-
Hmbn003560	457.14	133.03	458.142	C20H26O12	[M-H]-	Regaloside E	Phenolic acids	Phenolic acids	123134-21-4	3	342155	442841	485816	522330	488672	447043	691986	674801	718088	453913	433725	595463	577654	605212	368977	-	-	-	-
MW0153638	483.2	303.14	482.199	C25H30N4O4S1	[M+H]+	Met-Phe-Trp	Amino acids and derivatives	Amino acids and derivatives	-	3	340252	328618	362756	705891	596422	681452	815436	647822	620505	703910	774883	799312	708380	910419	559348	-	-	-	-
pmp000263	455.35	409.35	454.345	C30H46O3	[M+H]+	3-Hydroxyurs-12,19-dien-28-oic acid (Sanguisorbigenin)	Terpenoids	Triterpene	-	1	1770.01	1770.01	1770.01	11149.7	9736.26	8850.03	649107	731379	696785	29868.1	17032.7	23519.6	176093	210124	198383	-	-	-	-
MW0149657	387.14	191.07	386.137	C14H22N6O5S1	[M+H]+	Gln-Cys-His	Amino acids and derivatives	Amino acids and derivatives	-	3	227270	233530	208002	415159	1.09813e+06	381843	666353	718998	682964	909703	750970	710088	562149	680615	713583	-	-	-	-
mws1172	445.11	283.06	446.121	C22H22O10	[M-H]-	Trifolirhizin (Maackiain-3-O-glucoside)*	Flavonoids	Isoflavones	6807-83-6	3	606968	655631	275885	499537	530574	456811	723335	676066	662620	850696	865781	1.00944e+06	497801	555247	531632	C10538	ko00943	C10538	-
Sazp005604	417.15	191.07	416.147	C22H24O8	[M+H]+	Comazaphilone E	Others	Others	-	3	89392.7	89392.7	89392.7	864498	771686	446963	613564	723203	724191	900558	845820	667122	550101	724004	817665	-	-	-	-
Cmsp002787	227.09	181.05	226.084	C11H14O5	[M+H]+	3,4'-Dihydroxy-3',5'-dimethoxypropiophenone	Others	Ketone compounds	136196-47-9	1	171424	121528	154558	595312	916040	563984	666416	807501	583639	1.00627e+06	877231	861721	996800	621611	760139	-	-	-	-
MW0155977	350.18	188.13	349.175	C16H23N5O4	[M+H]+	Pro-Pro-His	Amino acids and derivatives	Amino acids and derivatives	-	3	32027.8	32027.8	32027.8	171626	160139	173159	727590	666922	628454	296500	428219	301338	349417	288779	211647	-	-	-	-
Lsjp211260	227.16	125.09	226.157	C13H22O3	[M+H]+	9-epi-Blumenol B	Terpenoids	Monoterpenoids	-	3	54051.6	64612.9	65433.6	377592	316529	307526	614785	739079	664306	674361	630351	586416	661047	493149	343013	-	-	-	-
MWSmce083	207.072	133.033	208.074	C11H12O4	[M-H]-	Ferulic acid methyl ester	Phenolic acids	Phenolic acids	2309-07-1	3	1.04869e+06	1.00162e+06	1.022e+06	822342	806494	788040	640306	657738	718046	810614	790373	740277	716555	680128	713634	-	-	-	-
Wagp005792	607.16	301.07	606.159	C28H30O15	[M+H]+	Sorbifolin 5-[6''-(3-Hydroxy-3-Methylglutaryl)Glucoside]	Flavonoids	Flavones	-	3	739761	691260	643563	253946	291975	265229	582622	772662	660301	624423	572978	568057	473729	577697	530667	-	-	CM00920	MetMap110
Lskp211249	387.18	137.06	386.173	C22H26O6	[M+H]+	epieudesmin	Lignans and Coumarins	Lignans	-	3	237271	207703	214424	1.34865e+06	1.24551e+06	1.104e+06	677355	764232	572215	842481	783854	858817	564892	619999	708784	-	-	-	-
pmp000509	127.04	109.03	126.032	C6H6O3	[M+H]+	Maltol	Others	Ketone compounds	118-71-8	2	661118	543594	547492	598339	456700	464473	664750	892970	455206	515486	609018	1.17741e+06	644777	637160	539959	C11918	ko01110	C11918	-
pmb0981	348.07	136.062	347.063	C10H14N5O7P	[M+H]+	Adenosine 5'-monophosphate	Nucleotides and derivatives	Nucleotides and derivatives	61-19-8	3	1.44089e+06	1.1782e+06	1.30028e+06	661871	716666	696205	793928	691565	526379	645757	709736	871181	739470	672757	684402	C00020	ko00230,ko00908,ko01100,ko01110,ko01232,ko01240	C00020	-
Lmsn002815	593.15	285.04	594.159	C27H30O15	[M-H]-	Kaempferol-3-O-rutinoside(Nicotiflorin)	Flavonoids	Flavonols	17650-84-9	3	1.70947e+06	1.46034e+06	1.2963e+06	1.18305e+06	1.11384e+06	928734	913403	808881	280730	384615	756164	915927	2.02636e+06	1.23513e+06	1.61013e+06	C21833	ko00944,ko01110	C21833	MetMap113
Lmtn002997	493.1	331.05	494.106	C22H22O13	[M-H]-	Mearnsetin-3-O-glucoside	Flavonoids	Flavonols	-	3	39422.6	7884.52	7884.52	925550	929339	1.03706e+06	805674	773216	413918	662585	920296	970335	885012	480538	543347	-	-	-	-
Lakp004291	519.24	225.15	518.236	C24H38O12	[M+H]+	xylosyl Corchoionoside C	Terpenoids	Monoterpenoids	-	3	76656.6	139409	153058	293799	277155	376322	775554	682841	534075	551833	509797	659029	398591	908887	469082	-	-	-	-
Wbtn004362	391.07	229.051	392.074	C18H16O10	[M-H]-	1,3,6,7-tetrahydroxy-2-(3,4,5-trihydroxyoxan-2-yl)xanthen-9-one	Flavonoids	Other Flavonoids	-	3	815299	586461	976038	554070	690337	686869	698653	670043	622048	485967	774698	793485	568089	636640	510781	-	-	-	-
Smpp009887	635.39	147.04	634.387	C39H54O7	[M+H]+	3-O-p-Coumaroylrotundic acid	Terpenoids	Triterpene	-	3	2377.55	2377.55	2377.55	11887.8	18006.7	20241.4	607715	733776	633362	42613.9	42625	30694.5	115072	107243	102310	-	-	-	-
MW0151393	388.22	209.14	387.212	C16H29N5O6	[M+H]+	Ile-Gln-Gln	Amino acids and derivatives	Amino acids and derivatives	-	3	28763.4	37781	31993.1	205546	161577	189536	676976	678211	610772	228069	333028	283135	288972	267152	280225	-	-	-	-
pme0534	195.05	75.01	196.058	C6H12O7	[M-H]-	Gluconic acid	Others	Saccharides	526-95-4	1	717591	679190	662112	819577	700085	785308	615541	654382	676575	795514	794032	719377	907215	790597	813002	C00257	ko00030,ko01100,ko01110,ko01200	C00257	-
Lmfn002465	499.15	337.09	500.153	C22H28O13	[M-H]-	1,2,4-Trihydroxynaphthalene-1,4-di-glucoside (Lawsoniaside)	Others	Others	116964-02-4	3	672307	544738	578681	606486	638078	636980	650203	705558	590250	726625	659895	683151	704649	843564	929275	-	-	-	-
Waln010743	578.35	279.23	579.354	C28H54NO9P	[M-H]-	1-(2,3-dihydroxypropoxy)-3-(((2-(dimethylamino)ethoxy)(hydroxy)phosphoryl)oxy)propan-2-yl (11Z,14Z)-octadeca-11,14-dienoate	Lipids	LPE	-	1	642283	565316	590191	711867	750287	687446	785967	809545	343049	358863	351651	255228	2.15993e+06	2.26679e+06	2.18569e+06	-	-	-	-
MW0158560	476.18	261.07	475.178	C23H29N3O6S1	[M+H]+	Tyr-Met-Tyr	Amino acids and derivatives	Amino acids and derivatives	-	3	84079.7	56698.8	62711.4	328618	388210	451083	907407	551813	468307	698269	522484	774654	367050	632378	509267	-	-	-	-
Lhnp110101	473.36	427.36	472.355	C30H48O4	[M+H]+	3,20-Dihydroxyurs-21-en-28-oic acid (Oleanderic acid)	Terpenoids	Triterpene	-	1	1643.59	1643.59	1643.59	8217.95	11479.5	10112.3	579930	761486	578091	27934.8	31339	30189.5	144691	128218	136405	-	-	-	-
Zaln004082	335.076	179.034	336.084	C16H16O8	[M-H]-	3-O-caffeoylshikimic acid*	Phenolic acids	Phenolic acids	-	1	707919	678165	898882	390918	376427	484662	649379	547847	718108	378488	297808	259755	764157	470213	472875	-	-	-	-
Zasp009163	455.35	203.18	454.345	C30H46O3	[M+H]+	Mudanpinoic acid A	Terpenoids	Triterpene	203511-36-8	3	879.814	879.814	879.814	4399.07	9086.58	11496.1	646773	667378	589270	31986.2	31693.3	26275.6	171252	214810	173061	-	-	-	-
MW0153675	380.15	137.06	379.141	C14H25N3O7S1	[M+H]+	Met-Thr-Glu	Amino acids and derivatives	Amino acids and derivatives	-	3	866234	778628	881191	653891	665954	644533	621344	679268	601287	509163	588571	551334	537251	600715	548335	-	-	-	-
Lssp210311	455.35	207.17	454.345	C30H46O3	[M+H]+	3-Hydroxylup-12(13),20(29)-diene-28-oic acid	Terpenoids	Triterpene	-	2	29672.5	29672.5	29672.5	187381	202310	173977	552554	732779	608373	829608	907172	1.0075e+06	418043	337692	340594	-	-	-	-
MW0153668	400.16	177.05	399.146	C17H25N3O6S1	[M+H]+	Met-Ser-Tyr	Amino acids and derivatives	Amino acids and derivatives	-	3	237172	235554	260188	250874	230582	233126	663170	691079	536419	468557	499306	527030	363848	363905	390289	-	-	-	-
MW0150871	400.15	136.06	399.139	C15H21N5O8	[M+H]+	His-Asp-Glu	Amino acids and derivatives	Amino acids and derivatives	-	3	356889	276865	361065	261707	283446	312845	629000	708762	552039	721409	705287	699717	504819	549411	551443	-	-	-	-
Zbfn002396	343.1	163.04	344.111	C15H20O9	[M-H]-	6-O-Dihydrocaffeoylglucose	Phenolic acids	Phenolic acids	-	2	407430	220707	333509	288260	320474	304973	652972	660503	561071	398620	389521	445362	427039	415977	405986	-	-	-	-
MW0153613	365.19	168.06	364.178	C14H28N4O5S1	[M+H]+	Met-Lys-Ser	Amino acids and derivatives	Amino acids and derivatives	-	3	106612	112468	112432	287812	252339	257504	747506	690770	432932	529465	695085	593217	359569	534039	409670	-	-	-	-
Ymjm000113	477.2	181.09	478.205	C21H34O12	[M-H]-	Kanokoside B	Terpenoids	Terpene	-	3	294134	331518	320136	363653	318065	332939	559348	594595	706115	513374	370348	371134	443845	423423	464363	C17429	-	C17429	-
mws2608	222.097	84.0451	221.09	C8H15NO6	[M+H]+	N-Acetyl-D-galactosamine	Others	Saccharides	1811-31-0	3	718806	646214	669159	760199	552126	557415	662286	648589	537765	641555	663121	574558	721471	687558	618209	C01132	ko00052,ko00520,ko01100,ko01250	C01132	-
MWS04555g	132.1	86.1	131.095	C6H13NO2	[M+H]+	D-Allo-Isoleucine*	Amino acids and derivatives	Amino acids and derivatives	1509-35-9	1	309607	280808	216303	62764.6	56353.9	61137.9	581952	784405	473983	819403	878906	1.04716e+06	724617	488164	423405	C21092	-	C21092	-
Lmqn000351	325.11	59.01	326.121	C12H22O10	[M-H]-	Rutinose	Others	Saccharides	90-74-4	1	218462	209109	229451	218659	222107	178668	576083	619776	634740	409352	401730	395238	569570	448930	441949	C08247	-	C08247	-
Lmmp003903	491.12	287.05	490.111	C23H22O12	[M+H]+	Kaempferol-3-O-(2''-O-acetyl)glucoside	Flavonoids	Flavonols	-	2	179655	126719	144221	868615	859489	827493	625094	613691	590811	1.31035e+06	1.3045e+06	1.24675e+06	439776	540274	533272	-	-	CM00472	MetMap113
Wcop008480	181.12	135.12	180.115	C11H16O2	[M+H]+	2,5-dimethyl-2,3,3a,7a-tetrahydro-1H-indene-1,3-diol	Terpenoids	Sesquiterpenoids	-	3	1.07563e+06	1.04976e+06	985339	584596	587277	588833	569364	693289	560804	805257	769735	814503	668411	642748	639297	-	-	-	-
pmc0281	400.146	136.062	399.139	C15H21N5O8	[M+H]+	Ribosyladenosine	Nucleotides and derivatives	Nucleotides and derivatives	-	3	335549	371577	316164	208238	282973	240373	613526	640628	568565	789127	733446	778075	430768	450166	397478	-	-	-	-
MW0144721	373.19	163.04	372.18	C19H24N4O4	[M+H]+	Ala-Pro-Trp	Amino acids and derivatives	Amino acids and derivatives	-	3	1.91957e+06	4.31098e+06	2.50615e+06	3.10398e+06	2.90838e+06	3.25931e+06	629878	611301	576580	733958	681353	815119	935492	2.34736e+06	2.31084e+06	-	-	-	-
Yyhn011941	487.35	487.35	488.35	C30H48O5	[M-H]-	acerogenic acid	Terpenoids	Triterpene	29038-42-4	3	11587.7	11587.7	11587.7	11587.7	11587.7	11587.7	595898	595801	616650	232598	243537	259180	173330	189654	195400	-	-	-	-
mws0230	120.066	74.0601	119.058	C4H9NO3	[M+H]+	L-Threonine*	Amino acids and derivatives	Amino acids and derivatives	72-19-5	3	990530	869499	829175	181549	132801	147758	658568	502315	646287	553351	504612	519964	912074	615402	514261	C00188	ko00260,ko00261,ko00290,ko00470,ko00860,ko00970,ko01100,ko01110,ko01230,ko02010	C00188	-
pmp000608	493.13	331.08	492.127	C23H24O12	[M+H]+	Aurantio-obtusin-6-O-Glucoside	Quinones	Anthraquinone	129025-96-3	3	37558.2	37558.2	37558.2	187791	458284	409982	599049	762819	438146	851617	737712	955427	399930	554448	621682	C10303	-	C10303	-
pmp001052	408.19	211.1	390.153	C17H26O10	[M+NH4]+	Penstemonoside	Terpenoids	Monoterpenoids	81203-56-7	3	141381	97036.1	114068	401924	383253	405022	611544	644646	542512	793481	646978	685883	485599	569377	586847	-	-	-	-
MW0157826	437.19	275.14	436.178	C20H28N4O5S1	[M+H]+	Thr-Trp-Met	Amino acids and derivatives	Amino acids and derivatives	-	3	80358.2	80358.2	80358.2	657863	749046	701077	609457	649310	538613	1.39401e+06	1.62682e+06	1.42408e+06	524336	687602	672689	-	-	-	-
Ybnn007052	285.04	285.04	286.048	C15H10O6	[M-H]-	Norartocarpetin	Flavonoids	Flavones	520-30-9	3	1.79195e+06	1.78095e+06	1.68961e+06	1.49625e+06	1.35307e+06	1.33692e+06	620527	617030	556212	433096	357645	339249	582740	559828	553938	-	-	-	-
Zbsp004650	493.13	331.08	492.127	C23H24O12	[M+H]+	Tricin-5-O-Glucoside	Flavonoids	Flavones	32769-00-9	3	45354.3	9070.85	9070.85	450274	469482	450486	592428	685326	513248	826587	795024	686827	426802	477917	664742	-	-	-	-
mws0154	173.05	93.03	174.053	C7H10O5	[M-H]-	Shikimic acid	Organic acids	Organic acids	138-59-0	1	3.31519e+06	2.94281e+06	3.0779e+06	2.93183e+06	3.05168e+06	2.78411e+06	575687	672491	539804	1.32836e+06	1.12963e+06	1.03413e+06	3.34066e+06	3.45252e+06	3.56192e+06	C00493	ko00400,ko00999,ko01100,ko01110,ko01230,ko01240	C00493	-
MW0153583	376.23	197.12	375.219	C17H33N3O4S1	[M+H]+	Met-Ile-Leu	Amino acids and derivatives	Amino acids and derivatives	-	3	150814	175722	136980	442023	487380	566142	625097	610940	534876	587638	854272	524284	323635	495739	379253	-	-	-	-
mws0885	153.019	109.029	154.027	C7H6O4	[M-H]-	2,4-Dihydroxybenzoic acid	Phenolic acids	Phenolic acids	89-86-1	3	176800	49342.2	54277.5	218715	246021	225021	617731	660389	485293	256453	316366	315540	87764.3	145793	200883	-	-	-	-
MW0105790	408.22	137.06	407.217	C19H29N5O5	[M+H]+	Asn-Phe-Lys	Amino acids and derivatives	Amino acids and derivatives	-	3	105486	130075	91062.2	247999	263150	236221	604272	604255	545402	424019	428500	305840	379902	394474	407108	-	-	-	-
pme3705	193.035	72.9931	194.043	C6H10O7	[M-H]-	D-Glucoronic acid*	Others	Saccharides	6556-12-3	3	369294	644450	426658	604051	420930	328085	583608	541953	624214	482650	378031	526845	403323	492518	502140	C00191	ko00040,ko00053,ko00520,ko00562,ko01100,ko01240,ko01250	C00191	-
pmn001647	865.2	713.16	866.206	C45H38O18	[M-H]-	Procyanidin C2	Tannins	Proanthocyanidins	37064-31-6	1	539066	540733	458766	482800	329017	819210	683984	616279	447522	489269	615742	567830	635017	427761	777390	-	-	-	-
Wasn002449	461.13	152.01	462.137	C19H26O13	[M-H]-	Protocatechuic acid 1-O-Rutinoside	Phenolic acids	Phenolic acids	-	2	294143	276117	271594	322262	306967	292683	649184	554747	536724	332811	382017	362889	348415	379935	430997	-	-	-	-
mws1189	193.035	72.9931	194.043	C6H10O7	[M-H]-	D-Galacturonic acid*	Others	Saccharides	685-73-4	3	400634	358459	492195	596279	365937	385517	619218	635818	482787	410079	411935	504154	379938	412227	398463	C00333	ko00040,ko00053,ko00520,ko01100,ko01240,ko01250,ko02010	C00333	-
MW0150447	351.16	177.05	350.159	C16H22N4O5	[M+H]+	Gly-Phe-Gln	Amino acids and derivatives	Amino acids and derivatives	-	3	85381.9	191949	230729	147402	122981	196005	587081	636319	505528	384478	334205	304279	391102	405448	380530	-	-	-	-
MW0149776	351.17	177.05	350.159	C16H22N4O5	[M+H]+	Gln-Phe-Gly	Amino acids and derivatives	Amino acids and derivatives	-	3	236606	199823	101997	115247	149143	62107.3	702928	567555	456139	289569	389275	340134	290698	413096	350549	-	-	-	-
Zbzp007397	181.12	135.12	180.115	C11H16O2	[M+H]+	5,6,7,7a-tetrahydro-4,4,7a-trimethyl-2(4H)-benzofuranone	Others	Others	15356-74-8	1	1.00097e+06	1.0545e+06	988049	581809	537590	531111	513211	689489	520011	764534	771538	773274	637378	593574	630580	-	-	-	-
Lacp004926	433.11	271.06	432.105	C21H20O10	[M+H]+	3,8-Dihydroxy-1-methoxy-9,10-anthraquinone glucoside	Quinones	Anthraquinone	-	3	791210	765447	817730	1.3371e+06	1.02041e+06	1.18529e+06	681376	629934	392791	876076	679371	496032	574702	701047	659763	-	-	-	-
mws0752	185.155	185.156	186.162	C11H22O2	[M-H]-	Undecylic Acid	Lipids	Free fatty acids	112-37-8	3	608708	670238	825757	690801	684299	928387	443377	620811	639283	650576	914324	644867	699676	532184	958428	C17715	-	C17715	-
pme2914	161.046	99.0501	162.053	C6H10O5	[M-H]-	3-Hydroxy-3-methylpentane-1,5-dioic acid	Organic acids	Organic acids	503-49-1	3	2.99272e+06	2.36345e+06	2.68793e+06	2.52466e+06	2.45504e+06	2.55931e+06	589666	572939	538482	467158	1.29782e+06	413157	1.44723e+06	1.20051e+06	1.20355e+06	C03761	-	C03761	-
Wcgp002561	265.14	119.09	264.136	C15H20O4	[M+H]+	6-(1,2-dihydroxyethyl)-3-hydroxy-2,2,5,7-tetramethyl-3H-inden-1-one	Others	Others	-	3	529758	201666	620427	356428	407096	359201	604506	541761	552680	521133	590518	630912	606841	601532	653452	-	-	-	-
Zbfp001070	328.12	166.07	327.111	C18H17NO5	[M+H]+	N-(1-Deoxy-1-fructosyl)phenylalanine	Amino acids and derivatives	Amino acids and derivatives	-	2	190857	207262	179472	352996	311957	258282	578414	601027	517513	671100	650785	645018	370261	373765	392732	-	-	-	-
Zmdp000972	136.04	91.05	135.035	C4H9NO2S	[M+H]+	S-Methyl-L-cysteine	Amino acids and derivatives	Amino acids and derivatives	1187-84-4	3	2.05751e+06	2.02125e+06	1.14574e+06	467686	334346	492189	470031	671895	550196	2.47811e+06	1.58155e+06	1.54989e+06	1.77269e+06	1.36674e+06	1.44997e+06	C22040	ko02010	C22040	-
MWSHY0201	579.171	287.062	578.164	C27H30O14	[M+H]+	Kaempferol-3,7-O-dirhamnoside (Kaempferitrin)	Flavonoids	Flavonols	482-38-2	3	211287	165869	276830	1.6753e+06	1.64168e+06	1.53387e+06	473727	321788	893929	933104	490512	1.0335e+06	970283	1.2113e+06	391308	C16981	-	C16981	MetMap114
Zmtp102902	339.11	177.05	338.1	C16H18O8	[M+H]+	α-Hydrojuglone glucoside	Quinones	Quinones	-	3	63057	211075	70264.5	308473	139809	106583	298901	515144	870544	303315	971965	269888	235070	251680	214491	-	-	-	-
Wafn005535	279.091	96.9612	280.098	C11H20O6S	[M-H]-	Hydroxyundecenoic acid sulfate	Others	Others	-	3	518575	498150	590199	342656	482115	315725	636682	530730	502228	399902	288380	321167	602656	527516	429737	-	-	-	-
mws1478	163.12	130.07	162.116	C10H14N2	[M+H]+	Nicotine	Alkaloids	Pyridine alkaloids	54-11-5	3	1.00653e+06	693097	707114	897761	856423	610484	592626	628607	447988	783858	1.17197e+06	751732	1.31468e+06	799885	687303	C00745	ko00760,ko00960,ko01100,ko01110	C00745	-
MW0150595	302.13	140.08	301.127	C12H19N3O6	[M+H]+	Gly-Pro-Glu	Amino acids and derivatives	Amino acids and derivatives	32302-76-4	3	47125	97538.8	84147.9	383158	310607	364511	561802	626697	479890	538528	559218	667044	521383	476833	424900	-	-	-	-
MW0152913	448.22	147.06	447.212	C21H29N5O6	[M+H]+	Lys-Asp-Trp	Amino acids and derivatives	Amino acids and derivatives	-	3	1.83711e+06	1.05879e+06	1.43858e+06	481225	518477	445974	530098	638839	498708	468087	459706	456153	493024	573313	485324	-	-	-	-
Lmtn003598	367.14	205.08	368.147	C18H24O8	[M-H]-	3-Prenyl-4-O-glucosyloxy-4-hydroxybenzoic acid	Phenolic acids	Phenolic acids	-	1	540369	546772	531645	388302	330321	405711	563483	574754	528712	445991	366638	335935	802736	399435	534711	-	-	-	-
ZbWn005712	279.09	96.9602	280.098	C11H20O6S	[M-H]-	7-methyl-5,8-dioxodecyl hydrogen sulfate	Others	Others	-	3	608068	597320	547012	743711	699694	244557	554802	536230	574429	290546	394665	408235	494396	704825	665811	-	-	-	-
Lmyn002540	368.1	162.06	369.106	C16H19NO9	[M-H]-	Dioxindole-3-acetyl-3-O-glucoside	Alkaloids	Plumerane	-	1	529014	548961	590253	473855	439290	441168	603180	554446	506125	400737	411244	411035	578484	464748	482047	-	-	-	-
Wbmp004211	417.15	167.07	416.147	C22H24O8	[M+H]+	Ovafolinin E	Lignans and Coumarins	Lignans	-	3	8066.49	8066.49	40332.5	809675	797015	707526	570199	594644	497625	876060	987290	780220	529409	701272	687362	-	-	-	-
MWS0132	611.15	306.07	612.152	C20H32N6O12S2	[M-H]-	Oxiglutatione	Amino acids and derivatives	Amino acids and derivatives	27025-41-8	1	143517	169051	204163	125807	146156	161265	412083	351720	884768	392668	385262	443203	246203	210485	144071	C00127	ko00480,ko01100,ko01240	C00127	-
Lmqn000432	333.06	333.06	334.067	C9H19O11P	[M-H]-	1-(sn-Glycero-3-phospho)-1D-myo-inositol	Others	Saccharides	-	1	356554	338560	337238	410747	311517	430024	577941	572369	493962	151918	107653	76373.2	251068	269225	322751	-	-	-	-
Zbxp001454	348.13	186.08	347.122	C14H21NO9	[M+H]+	dinor-simmondsin	Others	Others	-	3	40449.9	40449.9	40449.9	205621	224268	202249	588984	678068	372866	490356	431431	513311	255390	294065	273747	-	-	-	-
Yarn005295	579.21	417.15	580.216	C28H36O13	[M-H]-	Tortoside A	Lignans and Coumarins	Lignans	-	3	426609	289888	431435	243654	258435	299162	481525	633147	524210	551802	583612	593002	712022	570232	564804	-	-	-	-
MW0152937	412.23	394.22	411.223	C17H29N7O5	[M+H]+	Lys-Gln-His	Amino acids and derivatives	Amino acids and derivatives	-	3	345003	402621	322015	269080	225922	201499	515838	595915	524503	236082	170288	411294	490945	441409	325534	-	-	-	-
Wcfn004186	451.12	331.08	452.132	C21H24O11	[M-H]-	Aspalathin	Others	Others	6027-43-6	3	573779	713325	610642	540902	676079	545456	743804	520358	364937	533146	702221	627187	201104	477481	380119	-	-	-	-
mws0232	377.15	243.09	376.138	C17H20N4O6	[M+H]+	Riboflavin (Vitamin B2)	Others	Vitamin	83-88-5	1	1.09191e+06	1.15316e+06	1.49914e+06	514397	457379	641865	512357	527556	582475	632363	624787	655596	733299	859768	773224	C00255	ko00740,ko01100,ko01110,ko01240,ko02010	C00255	-
Lmmn000214	487.167	341.108	488.174	C18H32O15	[M-H]-	Solatriose	Others	Saccharides	528-40-5	3	92049.8	66826.4	86981.5	73686.1	90569.1	71615.7	560577	530526	520808	878064	898422	830057	522758	505394	584822	-	-	-	-
mws0671	120.066	74.0601	119.058	C4H9NO3	[M+H]+	L-Homoserine*	Amino acids and derivatives	Amino acids and derivatives	672-15-1	3	795920	700640	691683	125147	97112.7	104403	607166	448345	555711	508040	440907	412475	661152	548329	437071	C00263	ko00260,ko00270,ko00300,ko00920,ko01100,ko01110,ko01230	C00263	-
Zmkp000654	305.11	143.06	304.102	C10H16O7N4	[M+H]+	Vicine	Alkaloids	Alkaloids	152-93-2	3	142390	74447	101594	226415	221600	174702	554119	542875	513675	420336	325665	355117	364758	293047	398221	C08437	-	C08437	-
Zmhn001036	433.11	271.06	434.121	C21H22O10	[M-H]-	Choerospondin	Flavonoids	Flavanones	81202-36-0	3	570962	298615	480954	437665	496361	479993	531308	504925	569330	668787	838121	926530	514341	557994	805941	-	-	-	-
Yaap003029	227.09	167.07	226.084	C11H14O5	[M+H]+	3,4,5-trimethoxyphenyl acetate	Others	Others	17742-46-0	2	28664.9	40820.9	139679	172177	89100.8	105753	480403	572064	539551	616963	527322	654695	385395	428747	462537	-	-	-	-
Zbjn004215	609.145	285.039	610.154	C27H30O16	[M-H]-	Kaempferol-3-O-sophoroside	Flavonoids	Flavonols	19895-95-5	3	21056.6	21056.6	21056.6	813752	105283	214614	690421	611450	290003	1.41143e+06	242922	241531	734417	260632	721158	C12634	ko00944,ko01110	C12634	MetMap113
Qmqp101742	637.27	559.24	636.257	C35H40O11	[M+H]+	Chloramultilide D	Terpenoids	Sesquiterpenoids	1000995-49-2	3	608804	602886	533126	418652	402540	421132	380470	633910	570413	338777	394516	493229	290525	263387	298391	-	-	-	-
MW0144585	298.15	57.03	297.144	C12H19N5O4	[M+H]+	Ala-His-Ala	Amino acids and derivatives	Amino acids and derivatives	-	3	25422.6	23470.8	16866.2	322176	354103	257655	571752	605975	402026	728943	801311	738022	609865	598678	422069	-	-	-	-
Smpp009685	651.38	163.03	650.382	C39H54O8	[M+H]+	3-O-Cafeoyltormentic acid	Terpenoids	Triterpene	-	2	2497.88	2497.88	2497.88	2497.88	2497.88	2497.88	544838	541451	492507	14128.1	14539	17916.9	126623	122705	120234	-	-	-	-
Zmzn000113	146.05	102.06	147.053	C5H9NO4	[M-H]-	L-threo-3-Methylaspartate	Amino acids and derivatives	Amino acids and derivatives	6061-13-8	1	329216	272248	289792	315359	261448	287580	543260	467465	560966	850516	698536	650837	830623	597632	630448	C03618	ko00630,ko00660,ko01100,ko01200	C03618	-
Hahn002315	579.21	417.16	580.216	C28H36O13	[M-H]-	syringaresinol-4-O-β-D-glucopyranoside	Lignans and Coumarins	Lignans	-	1	465582	354068	301694	215661	280998	252178	550169	504343	506838	679994	496431	580712	677212	562741	497832	-	-	-	-
HJN091	445.11	283.06	446.121	C22H22O10	[M-H]-	Prunetin-4'-O-glucoside(Prunitrin)*	Flavonoids	Isoflavones	154-36-9	3	354600	319711	335888	259539	350290	368362	536814	567613	455015	613372	652839	648431	348768	345181	464813	-	-	CM00425	MetMap112
mws1629	345.12	183.07	346.126	C15H22O9	[M-H]-	Aucubin	Terpenoids	Sesquiterpenoids	479-98-1	2	242181	253768	245560	193060	260149	184902	630203	478684	447267	406506	431547	333069	363518	358617	339937	C09771	-	C09771	-
MWS1983	343.125	89.0254	344.132	C12H24O11	[M-H]-	Maltitol	Others	Saccharides	585-88-6	3	663552	432534	498663	477426	457232	403497	577504	476866	498649	408958	514899	344411	480456	407209	371134	-	-	-	-
MWSHC2047	579.21	417.16	580.216	C28H36O13	[M-H]-	Syringaresinol-4'-O-glucoside; Acanthoside B	Lignans and Coumarins	Lignans	7374-79-0	1	424502	318841	427214	264219	235872	307359	552216	537869	451738	585517	669768	648307	677212	567022	564804	C10890	-	C10890	-
Lmdn003699	509.17	179.03	510.174	C24H30O12	[M-H]-	6-O-Trans-Caffeoyl Ajugol	Terpenoids	Monoterpenoids	-	3	533286	382597	529987	359442	256263	370826	614276	483250	439562	406365	315203	314316	313911	345947	409431	-	-	-	-
Sakn002857	447.15	315.108	448.158	C19H28O12	[M-H]-	3,4-Dihydroxyphenethyl alcohol-8-O-[β-D-apinosyl(1→3)]-β-D-glucoside	Phenolic acids	Phenolic acids	-	3	264115	240258	264048	223333	237313	288577	439999	568488	524713	391602	435953	398575	357458	345572	370005	-	-	-	-
MWS2044	139.11	69.03	138.105	C9H14O	[M+H]+	Isophorone	Others	Ketone compounds	78-59-1	1	1.07422e+06	867938	828474	747130	705453	625130	511040	658456	363230	734636	700629	749671	818127	468468	485925	C14743	-	C14743	-
Hmzp006046	533.17	371.11	532.158	C26H28O12	[M+H]+	Sesaminol 2-O-Beta-D-Glucoside	Lignans and Coumarins	Lignans	153512-13-1	3	74597.4	65052.5	71683.8	340521	372197	325479	503815	578265	446195	592169	487652	581040	309121	375527	484282	-	-	-	-
pmb2922	565.05	323.03	566.055	C15H24N2O17P2	[M-H]-	Uridine 5'-diphospho-D-glucose	Nucleotides and derivatives	Nucleotides and derivatives	133-89-1	1	413407	350974	310496	340018	331542	367678	471315	502421	553434	320627	265571	299861	674417	565752	646759	C00029	ko00040,ko00052,ko00053,ko00500,ko00520,ko00561,ko00908,ko01100,ko01110,ko01240,ko01250	C00029	-
pmn001424	517.23	385.18	518.236	C24H38O12	[M-H]-	6,9-Dihydroxy-4,7-megastigmadin-3-one-9-O-xylosyl(1-6)glucoside	Others	Ketone compounds	-	2	173119	121362	189029	174610	159707	131398	438383	426251	661165	364293	326511	323057	354181	254923	310221	-	-	-	-
MW0150872	328.12	166.07	327.118	C12H17N5O6	[M+H]+	His-Asp-Gly	Amino acids and derivatives	Amino acids and derivatives	-	3	201770	208629	178305	283321	307082	272568	506585	603752	413378	713544	686532	684866	414997	423167	362008	-	-	-	-
Hmpn005101	451.123	289.07	452.132	C21H24O11	[M-H]-	Sieboldin	Flavonoids	Chalcones	18777-73-6	3	389978	181800	217023	199936	200879	182969	750012	372571	397221	343659	354811	928491	784468	712220	360209	-	-	-	-
Zmjp004852	509.128	347.076	508.122	C23H24O13	[M+H]+	5,6,3',4'-Tetrahydroxy-3,7-dimethoxyflavone-6-O-glucoside*	Flavonoids	Flavones	-	3	230040	238896	110748	335531	265529	264323	501863	446313	570536	635499	589559	666841	454319	540163	650931	-	-	-	-
MWSslk097	195.065	163.04	194.058	C10H10O4	[M+H]+	Dimethyl phthalate	Phenolic acids	Phenolic acids	131-11-3	3	1.0031e+06	981400	971639	480162	562978	526414	512008	572197	429083	518060	559691	545464	549905	589327	593235	C11233	-	C11233	-
Lsjp211262	213.18	121.1	212.178	C13H24O2	[M+H]+	Megastigm-5-en-3,9-diol	Others	Others	-	1	274494	196883	171493	604641	499353	676308	442354	535057	533836	831906	843410	805626	647248	566698	638601	-	-	-	-
Waln002594	341.09	163.04	342.095	C15H18O9	[M-H]-	4-O-Galactoyl p-Coumaric acid*	Phenolic acids	Phenolic acids	-	1	1.23922e+06	1.15301e+06	849014	975534	1.11498e+06	819230	493855	514493	490467	365449	398563	467098	804661	618883	583872	-	-	-	-
MWS1855	109.076	67.0413	108.069	C6H8N2	[M+H]+	2,5-Dimethyl pyrazine	Alkaloids	Alkaloids	123-32-0	3	146790	162717	167356	209511	293093	227495	431103	529064	536248	466762	409037	400513	488577	385608	348460	-	-	-	-
Waln002419	341.09	163.04	342.095	C15H18O9	[M-H]-	1'-O-Galactoyl p-Coumaric acid*	Phenolic acids	Phenolic acids	-	1	965074	1.2361e+06	963390	1.09274e+06	942260	704270	542731	470074	480771	415351	395425	353392	786269	761449	663193	-	-	-	-
Hmln002806	335.08	179.03	336.084	C16H16O8	[M-H]-	5-O-Caffeoylshikimic acid	Phenolic acids	Phenolic acids	73263-62-4	2	1.00533e+06	963637	946614	733243	634492	684491	462205	485616	532002	587832	535048	631937	710389	625866	469202	-	-	-	-
Zbfn005127	623.2	447.15	624.205	C29H36O15	[M-H]-	4-O-Galactosyl-D-Xylose	Phenolic acids	Phenolic acids	-	3	43187.9	145841	58666.9	240176	220507	193659	289692	638581	548738	316019	222006	317369	382492	255810	215011	-	-	-	-
Lmxp000939	136.06	119.04	135.054	C5H5N5	[M+H]+	Zarzissine	Alkaloids	Alkaloids	160568-14-9	3	3.95056e+06	3.42393e+06	3.14539e+06	917892	888462	860114	463707	603738	399716	529946	536420	504193	1.85061e+06	1.4406e+06	1.26551e+06	-	-	-	-
pmp001048	361.15	199.1	360.142	C16H24O9	[M+H]+	Ixoroside	Terpenoids	Monoterpenoids	58514-30-0	3	265733	209196	238642	568586	642824	629580	553690	557635	349049	527573	496653	612715	442230	535543	498419	-	-	-	-
Lmsn000954	207.09	59.01	208.095	C8H16O6	[M-H]-	Dambonitol	Others	Saccharides	523-94-4	3	590344	636946	688936	839551	644496	669691	508210	480360	470654	494919	402956	400521	676423	650175	728797	-	-	-	-
Lacp004368	475.21	209.15	474.21	C22H34O11	[M+H]+	Blumenol B malonyl Glucoside	Terpenoids	Sesquiterpenoids	-	3	216342	154276	146402	842503	514570	523899	456665	538096	452774	208385	240739	189924	716265	489521	482726	-	-	-	-
pmp001085	411.2	249.15	410.194	C21H30O8	[M+H]+	Onitin-2'-O-glucoside	Terpenoids	Sesquiterpenoids	76947-60-9	3	105871	115475	243105	282485	370055	276311	482796	529628	416583	506527	535919	1.06956e+06	265280	388678	297112	-	-	-	-
HJAP024	611.16	491.12	610.154	C27H30O16	[M+H]+	Kaempferol-6,8-di-C-glucoside	Flavonoids	Flavonols	-	1	156814	110123	148272	302914	354982	380445	521092	458913	448525	426188	439240	415147	289453	358591	302099	-	-	-	-
Lmqp002170	773.21	449.11	772.206	C33H40O21	[M+H]+	Kaempferol-3-O-sophorotrioside	Flavonoids	Flavonols	80714-53-0	1	1.92494e+06	2.73271e+06	2.27491e+06	705996	571452	750827	528043	527096	370676	486247	474957	510121	624741	844677	684225	C12635	ko00944,ko01110	C12635	MetMap113
Walp005894	417.12	367.08	416.111	C21H20O9	[M+H]+	Cleomiscosin C	Lignans and Coumarins	Coumarins	-	3	8307.79	8307.79	8307.79	52179.4	54570.3	41538.9	449775	508453	461026	208002	190311	183317	121323	182850	178317	-	-	-	-
Zapn005464	467.11	357.08	468.121	C28H20O7	[M-H]-	Gnemonol G	Others	Stilbene	-	3	1.50451e+06	1.20178e+06	1.08834e+06	943033	861702	1.69e+06	847161	286855	284572	1.57294e+06	773224	573703	881746	1.08378e+06	1.04143e+06	-	-	-	-
pme3011	104.07	69.03	103.063	C4H9NO2	[M+H]+	γ-Aminobutyric acid	Organic acids	Organic acids	56-12-2	3	1.14267e+06	1.07181e+06	879013	1.23268e+06	1.01931e+06	1.04766e+06	515369	447853	449852	1.31277e+06	1.18708e+06	1.1035e+06	1.53739e+06	1.24446e+06	1.25029e+06	C00334	ko00250,ko00330,ko00410,ko00650,ko00760,ko01100	C00334	-
MWSmce686	197.05	135.04	198.053	C9H10O5	[M-H]-	Danshensu; Salvianic Acid A	Phenolic acids	Phenolic acids	76822-21-4	3	671075	763002	682635	690637	624065	776066	414121	486833	504553	464424	432295	523539	352953	452916	489002	C22038	ko00350,ko01100	C22038	-
Lmgn001670	137.03	93.03	138.032	C7H6O3	[M-H]-	Salicylic acid*	Phenolic acids	Phenolic acids	69-72-7	3	558284	496248	626084	474431	421531	385570	476604	499095	427614	348631	245136	247039	458084	280401	364604	C00805	ko01100,ko01110,ko04075	C00805	-
Lscp211203	389.22	227.16	388.21	C19H32O8	[M+H]+	Sedumoside H	Others	Others	-	3	108105	1.4249e+06	1.14163e+06	538190	496572	496322	463243	477427	459353	553922	531685	486657	526501	630433	490661	-	-	-	-
Lmbn002648	163.04	119.05	164.047	C9H8O3	[M-H]-	α-Hydroxycinnamic Acid*	Phenolic acids	Phenolic acids	5801-57-0	3	15696.3	469927	78481.4	1.7852e+06	1.35548e+06	1.67446e+06	369024	445947	580099	717277	559092	649087	1.17677e+06	1.42747e+06	1.66598e+06	C02763	ko00360,ko01100	C02763	-
Lacp005602	459.22	211.17	458.215	C22H34O10	[M+H]+	Blumenol C malonyl Glucoside	Terpenoids	Sesquiterpenoids	-	3	204198	201286	208276	328212	386987	403145	446907	514617	430461	556996	561010	497569	383469	509626	520016	-	-	-	-
Wasn002508	365.18	203.13	366.189	C16H30O9	[M-H]-	Glucosyl 7-methyl-3-methyleneoctane-1,2,6,7-tetraol	Terpenoids	Monoterpenoids	-	3	61934.4	61934.4	61934.4	336080	352946	359388	494548	463218	433181	417065	397040	402524	348742	309672	363092	-	-	-	-
pme0008	176.103	113.071	175.096	C6H13N3O3	[M+H]+	L-Citrulline	Amino acids and derivatives	Amino acids and derivatives	372-75-8	3	377234	419837	369975	117738	92984.5	97062.1	445726	468379	475744	974577	966345	943249	839889	628019	725010	C00327	ko00220,ko01100,ko01110,ko01230	C00327	-
MA10107783	207.03	119.05	208.037	C10H8O5	[M-H]-	3-[(1-Carboxyvinyl)oxy]benzoic acid	Phenolic acids	Phenolic acids	16929-37-6	3	587991	518553	619848	537234	545512	518710	463974	492474	429886	508732	492033	595971	542020	532711	452237	C20772	ko00130,ko01100,ko01110,ko01240	C20772	-
Lcwp000434	417.12	367.08	416.111	C21H20O9	[M+H]+	Clemiscosin D	Terpenoids	Triterpene Saponin	-	3	12146.2	12146.2	12146.2	60730.9	75600.9	75861.5	451809	515190	412431	228088	225808	238620	146301	154524	199374	-	-	-	-
pmb0736	493.13	331.08	492.127	C23H24O12	[M+H]+	Tricin-7-O-Glucoside	Flavonoids	Flavones	32769-01-0	3	72502.3	72502.3	72502.3	436976	426549	362512	563024	429212	384307	818846	782244	855626	393895	539189	619788	-	-	-	-
Lcsn000622	573.29	513.27	574.299	C28H46O12	[M-H]-	Tricalysioside O	Terpenoids	Ditepenoids	874332-47-5	3	164826	217655	177511	159575	151595	159505	533887	493130	347736	281533	332750	227232	172781	215201	186555	-	-	-	-
MWS0442	527.16	365.1	504.169	C18H32O16	[M+Na]+	Maltotriose	Others	Saccharides	1109-28-0	1	297780	302887	290980	298963	316587	314151	438138	475025	460241	324778	344696	422874	299246	368112	363643	C01835	ko02010	C01835	-
MW0157911	205.08	125.02	206.09	C7H14N2O5	[M-H]-	Thr-Ser	Amino acids and derivatives	Amino acids and derivatives	61043-86-5	3	564091	488435	558656	508453	483099	509411	453017	460720	452215	564619	609386	536201	556463	461849	476759	-	-	-	-
MW0148050	383.14	204.06	382.131	C16H22N4O5S1	[M+H]+	Cys-Phe-Asn	Amino acids and derivatives	Amino acids and derivatives	-	3	66999.5	91227.6	71580.2	374991	311953	253688	341080	457177	555900	368152	643236	482716	231922	275381	322691	-	-	-	-
MW0150436	338.12	176.07	337.113	C12H23N3O4S2	[M+H]+	Gly-Met-Met	Amino acids and derivatives	Amino acids and derivatives	-	3	40234.4	33987.3	31781.4	186832	208908	190247	423128	539113	385453	470397	430553	468594	376688	445398	444415	-	-	-	-
Lazn002030	481.17	271.1	482.179	C23H30O11	[M-H]-	Guaiacylglycerol-β-Guaiacyl Ether glucoside	Lignans and Coumarins	Lignans	-	1	133461	124302	103043	133799	118392	94189.1	486321	385896	473410	352865	358037	394399	205284	239850	213054	-	-	-	-
Labp004808	533.26	133.1	532.252	C25H40O12	[M+H]+	3-Oxo-Alpha-Ionol diglucoside	Terpenoids	Sesquiterpenoids	-	3	212535	233489	206076	189211	187758	214985	440617	520680	381741	376310	291346	331877	293325	399068	511937	-	-	-	-
Lskp211412	463.3	185.11	462.298	C27H42O6	[M+H]+	2,3,14,20,22-Pentahydroxycholesta-7,9(11)-diene-6-one (Dacryhainansterone)	Steroids	Steroid	-	3	387497	302007	301402	440054	397272	444868	463179	402972	472881	467602	388884	460348	409736	368137	420332	-	-	-	-
Zmhn003257	299.06	284.04	300.063	C16H12O6	[M-H]-	5,7,2'-Trihydroxy-8-methoxyflavone*	Flavonoids	Flavones	-	1	634318	642415	568792	457760	476206	423007	449713	423612	455499	262755	250530	263995	372244	433424	343373	-	-	-	-
pmp000101	867.21	715.2	866.206	C45H38O18	[M+H]+	Arecatannin C1	Tannins	Proanthocyanidins	87727-69-3	3	203561	212246	208257	804731	784193	662972	461248	389646	477735	528790	375642	470010	471413	601718	562039	C17897	-	C17897	-
Xmyn008071	299.06	284.03	300.063	C16H12O6	[M-H]-	5,7-dihydroxy-2-(3-hydroxyphenyl)-3-methoxy-4H-chromen-4-one	Flavonoids	Flavonols	140671-06-3	3	679225	629911	534045	518408	478696	498136	434193	436825	456083	247270	241258	235309	376284	321931	295807	-	-	-	-
Lmhn005110	299.06	284.02	300.063	C16H12O6	[M-H]-	Aracarpene 1	Flavonoids	Isoflavones	1261245-78-6	1	740582	633200	555052	501480	543859	447582	418622	420458	485257	299974	254761	207726	385943	340234	297547	-	-	-	-
Lmfn001893	305.07	125.02	306.074	C15H14O7	[M-H]-	Leucocyanidin	Flavonoids	Flavanols	27015-21-0	1	6.42928e+06	6.37325e+06	6.37398e+06	5.3749e+06	5.38896e+06	4.52902e+06	563441	487348	272689	939496	915866	761625	1.49876e+06	1.43925e+06	1.39214e+06	C05906	ko00941,ko01100,ko01110	C05906	-
pmp000194	519.11	271.06	518.106	C24H22O13	[M+H]+	6''-O-Malonylgenistin	Flavonoids	Isoflavones	51011-05-3	1	2.06508e+06	1.72029e+06	1.81505e+06	1.73071e+06	1.51493e+06	1.74752e+06	445394	455209	421299	712948	721896	656958	712732	922618	963388	C16192	ko00943	C16192	MetMap112
MW0156942	349.15	169.11	348.143	C16H20N4O5	[M+H]+	Ser-Trp-Gly	Amino acids and derivatives	Amino acids and derivatives	-	3	283787	224625	205556	328960	312592	247186	443140	472786	400558	423775	493708	420393	416967	338281	355263	-	-	-	-
Laxp004783	477.14	315.09	476.132	C23H24O11	[M+H]+	Abrusin	Flavonoids	Flavones	-	3	539961	808822	588563	277246	302935	296995	479113	395300	439700	292731	335430	273164	341452	411811	454167	-	-	-	-
Hmhp002580	413.14	136.07	412.137	C19H24O10	[M+H]+	Methylpicraquassioside A	Lignans and Coumarins	Coumarins	-	3	379609	415719	299187	409500	483808	570849	508068	454893	350589	682817	488806	683861	743744	659788	517607	-	-	-	-
pme1383	170.08	134.06	169.074	C8H11NO3	[M+H]+	Pyridoxine	Others	Vitamin	65-23-6	3	427956	417369	516661	752077	637177	607317	431724	502762	370691	1.10996e+06	1.0979e+06	1.13752e+06	690784	599861	590609	C00314	ko00750,ko01100,ko01240	C00314	-
Zbbp005659	533.13	285.07	532.121	C25H24O13	[M+H]+	Biochanin A-7-O-glucoside-6''-O-malonate	Flavonoids	Isoflavones	34232-17-2	3	3.05044e+06	3.38092e+06	3.30661e+06	1.52223e+06	1.26593e+06	1.05695e+06	476899	439218	386989	404668	440217	349420	1.06455e+06	994960	1.20209e+06	C12625	ko00943	C12625	MetMap112
Hmmp003156	595.164	313.07	594.159	C27H30O15	[M+H]+	Isovitexin-7-O-glucoside(Saponarin)	Flavonoids	Flavones	20310-89-8	3	271614	271379	474747	302655	287519	282477	352263	630763	317867	281325	259847	271271	200563	215671	254799	C08064	-	C08064	-
mws0473	131.035	87.0452	132.042	C5H8O4	[M-H]-	2-Methylsuccinic acid*	Organic acids	Organic acids	498-21-5	3	626954	477019	497461	418914	389419	398984	470460	389235	433298	459834	407930	465966	861654	607048	562721	-	-	-	-
Lmxn004296	653.21	163.04	654.216	C30H38O16	[M-H]-	Saccatoside	Terpenoids	Terpene	85819-35-8	3	108043	132171	108869	132217	116543	93023.2	472933	428040	384715	956090	543535	627585	575193	265649	273496	-	-	-	-
Lhyp112511	581.22	329.14	582.231	C28H38O13	[M-H]-	Rumphioside B	Terpenoids	Ditepenoids	-	3	874147	1.00945e+06	901719	682516	846944	710931	456030	402041	423622	397679	608575	414678	483528	435253	459697	-	-	-	-
Wbmn003453	497.17	437.2	498.174	C23H30O12	[M-H]-	6-O-Vanilloylajugol	Terpenoids	Monoterpenoids	124168-04-3	3	149654	110392	163426	157778	197330	140670	539905	571437	169828	351050	360841	356420	351053	475934	356423	-	-	-	-
MWSmce220	177.045	59.0139	178.048	C6H10O6	[M-H]-	D-Glucono-1,5-lactone	Others	Saccharides	90-80-2	3	293473	238296	262713	327475	333792	250535	460410	373040	446136	232041	234026	160197	291139	274826	205041	C00198	ko00030,ko01100,ko01110,ko01200	C00198	-
MWSslk171	407.134	227.073	408.142	C20H24O9	[M-H]-	Nodakenin	Lignans and Coumarins	Coumarins	495-31-8	3	86384.9	71676.2	87561.7	25930.8	72495.6	46111.7	306571	490831	478430	289742	348430	244197	235778	212171	275573	C09279	-	C09279	-
Cmmn012461	299.2	299.2	300.209	C20H28O2	[M-H]-	Dehydroabietic acid	Terpenoids	Ditepenoids	1740-19-8	3	314486	352784	342094	300639	344424	328172	328663	339528	604003	309637	305399	320398	408847	365839	352441	C12078	-	C12078	-
Zbp0011030	273.11	258.06	272.105	C16H16O4	[M+H]+	Mansonone M	Others	Others	-	3	2802.86	2802.86	2802.86	2802.86	2802.86	2802.86	406135	494070	370302	21243.1	19823.1	14014.3	58699.3	79706.9	59283.6	-	-	-	-
Qmgp102423	547.23	385.18	546.221	C27H34N2O10	[M+H]+	3α-Dihydrocadambine	Alkaloids	Plumerane	54483-84-0	3	99667.9	70807.7	120183	235599	113956	292844	330067	468980	469450	289716	367320	268958	418243	382936	218527	-	-	-	-
MWSmce461	102.055	56.0497	101.048	C4H7NO2	[M+H]+	L-Azetidine-2-carboxylic acid*	Alkaloids	Alkaloids	2133-34-8	3	843243	797163	774354	253545	199767	245433	486732	430602	349399	574540	476181	430165	626773	460718	455186	C08267	-	C08267	-
Lakn002368	313.09	107.05	314.1	C14H18O8	[M-H]-	2-Hydroxy-5-methylbenzoyl-1-O-glucose	Phenolic acids	Phenolic acids	-	1	200586	233625	227774	219407	210004	147390	426455	431527	400041	393548	362899	319447	372078	285743	270917	-	-	-	-
pmn001375	535.18	373.13	536.189	C26H32O12	[M-H]-	1-Hydroxypinoresinol-1-O-Glucoside	Lignans and Coumarins	Lignans	81495-71-8	2	99862.1	69619.3	167510	113050	147829	159847	491800	206726	558950	124496	160684	355045	131212	253200	345130	-	-	-	-
Zbxp002028	362.14	200.09	361.137	C15H23NO9	[M+H]+	4-Demethylsimmondsin	Others	Others	-	3	16582.1	16582.1	16582.1	82910.3	139163	118500	529005	429852	296902	255636	288305	287474	197739	213461	228109	-	-	-	-
pmp000100	867.21	715.2	866.206	C45H38O18	[M+H]+	Arecatannin B1	Tannins	Proanthocyanidins	79763-28-3	3	64617.8	64617.8	64617.8	1.3585e+06	1.19917e+06	970945	429967	414460	408825	733514	657658	714457	570930	595507	617728	C17892	-	C17892	-
MWSmce248	163.045	119.054	164.047	C9H8O3	[M-H]-	3-Hydroxycinnamic Acid*	Phenolic acids	Phenolic acids	14755-02-3	3	829740	591638	723841	574858	855375	913919	392471	293582	562009	476583	592219	423891	823599	449042	925172	C12621	ko00360,ko01100	C12621	-
MWSprf147	315.108	153.156	314.1	C14H18O8	[M+H]+	Glucovanillin	Phenolic acids	Phenolic acids	494-08-6	3	77078.8	75063.7	49673.2	195176	201133	211735	417808	428344	400090	400313	408225	355691	266693	281176	214432	C19808	-	C19808	-
Wbmp006327	425.18	289.05	424.173	C21H28O9	[M+H]+	Butyl 1,3,5-trihydroxy-4-{[3-(4-hydroxy-3-methoxyphenyl)prop-2-enoyl]oxy}cyclohexane-1-carboxylate	Others	Others	-	3	97889.2	94034.2	94034.2	1.23038e+06	1.30558e+06	1.21754e+06	411996	471299	362520	944241	898431	915181	614950	818623	856487	-	-	-	-
ZbWn003804	297.136	96.9607	298.145	C12H26O6S	[M-H]-	8-(methoxymethoxy)decyl hydrogen sulfate	Others	Others	-	3	527483	526232	458102	366867	452264	349514	292458	504464	434582	450358	516274	438372	487217	443235	399208	-	-	-	-
Li512115	515.12	353.09	516.127	C25H24O12	[M-H]-	Isochlorogenic acid B	Phenolic acids	Phenolic acids	14534-61-3	1	2.19021e+06	1.04074e+06	1.76959e+06	1.35579e+06	1.79761e+06	1.81744e+06	388787	392155	446855	901434	771924	751484	1.10957e+06	1.20748e+06	1.20842e+06	C10468	-	C10468	-
pme2292	89.1073	72.0808	88.1	C4H12N2	[M+H]+	Putrescine	Alkaloids	Alkaloids	110-60-1	3	2.24963e+06	1.91185e+06	1.71838e+06	226131	266927	298451	416449	419977	389772	346763	267807	292816	702681	487007	517477	C00134	ko00330,ko00470,ko00480,ko00960,ko01100,ko01110,ko02010	C00134	-
pme0243	131.035	87.0452	132.042	C5H8O4	[M-H]-	Glutaric acid*	Organic acids	Organic acids	110-94-1	3	564133	456172	569796	371966	411813	391870	442605	388672	394279	474637	493239	510692	763312	609610	573051	C00489	ko00071,ko00310,ko01100	C00489	-
Labn003067	329.09	135.01	330.095	C14H18O9	[M-H]-	salicylate-6-O-β-D-glucopyranosylbenzoic acid	Phenolic acids	Phenolic acids	-	3	446046	233944	223378	44675.6	44675.6	44675.6	440810	370160	412275	368877	459711	410409	458649	391456	308365	-	-	-	-
Lmbn014696	301.217	301.217	302.225	C20H30O2	[M-H]-	Pimaric acid*	Terpenoids	Ditepenoids	127-27-5	3	199401	216286	222936	303601	243669	219946	160919	183477	877885	147063	157569	157013	132444	141520	129249	C09159	-	C09159	-
Lmyn000160	237.06	87.01	238.069	C8H14O8	[M-H]-	Mucic acid Dimethyl Ester	Organic acids	Organic acids	-	1	458010	451154	523760	434668	467916	463979	394603	421989	399349	406274	512379	462533	413950	481643	469246	-	-	-	-
HJAP005	495.113	333.068	494.106	C22H22O13	[M+H]+	Laricitrin-3-O-glucoside	Flavonoids	Flavonols	39986-90-8	3	71643.6	71643.6	71643.6	1.15621e+06	1.20001e+06	991726	395193	457526	358218	71643.6	71643.6	71643.6	535682	739142	738784	-	-	CM00824	MetMap109
mws0576	103.04	59.0139	104.047	C4H8O3	[M-H]-	3-Hydroxybutyric acid	Organic acids	Organic acids	300-85-6	3	1.08507e+06	996066	909149	888204	778283	716238	411607	385233	409718	734902	565447	595064	1.61293e+06	1.20266e+06	1.04802e+06	C01089	ko00650,ko01100	C01089	-
Yajp004597	225.15	119.09	224.141	C13H20O3	[M+H]+	Grasshopper Ketone	Terpenoids	Monoterpenoids	-	3	33389.1	36780.9	38281.5	395428	321950	118168	342924	455531	402525	709382	571294	492738	664318	494015	407204	-	-	-	-
Lahp003408	451.123	243.065	450.116	C21H22O11	[M+H]+	2-(3,4-dihydroxyphenyl)-4h-chromene-3,5,7-triol-glucoside	Flavonoids	Flavanols	-	3	43968.5	8793.69	8793.69	620427	620094	490845	436966	410957	350512	490197	490709	612189	314237	448110	489463	-	-	-	-
Zbsp003876	169.05	123.05	168.042	C8H8O4	[M+H]+	2,6-Dimethoxy-1,4-benzoquinone	Quinones	Quinones	530-55-2	2	149326	151113	122615	733661	605964	672759	383519	467637	342141	709128	749377	656949	594297	512685	548906	C10331	-	C10331	-
Labp004829	375.24	177.16	374.231	C19H34O7	[M+H]+	Platanionoside J	Terpenoids	Sesquiterpenoids	-	3	446645	460547	744983	320179	319152	282362	306581	556123	330551	588385	642311	773187	515605	672719	419764	-	-	-	-
Zbn004415	595.13	300.03	596.14	C26H28O16	[M-H]-	5,6-Dihydroxylucidin-3β-primeveroside	Quinones	Anthraquinone	-	1	801361	1.16573e+06	854648	816319	674888	704694	343390	430068	418254	520135	445573	472770	436333	550480	497451	-	-	-	-
Sacn002893	403.12	223.06	404.132	C17H24O11	[M-H]-	10-acetylmonomelittoside*	Terpenoids	Monoterpenoids	-	1	267050	284872	191754	198563	218463	180749	384769	362461	441803	310809	289547	257364	269809	235400	279921	-	-	-	-
HX1188	361.16	189.09	360.157	C20H24O6	[M+H]+	1,7-Bis-(3,4-dihydroxyphenyl)-5-methoxy-3-heptanone	Others	Others	-	3	286889	378219	277094	587336	492308	453061	331080	461421	388077	407819	418286	447365	285175	454152	405520	-	-	-	-
Labp005299	459.22	211.17	458.215	C22H34O10	[M+H]+	Malonyl myrsinionoside A	Terpenoids	Sesquiterpenoids	-	3	159961	187202	180794	338115	290779	326720	388480	452280	335967	504868	441331	450522	345695	502499	468659	-	-	-	-
Zmlp003063	741.23	433.12	740.216	C33H40O19	[M+H]+	Luteolin 7-rutinoside-4'-O-Rhamnoside*	Flavonoids	Flavones	-	2	918514	1.00358e+06	1.04227e+06	174747	265451	222412	363717	349122	463262	164264	165560	151293	340068	352951	276712	-	-	CM00199	MetMap105
MWS201054	162.076	56.0503	161.069	C6H11NO4	[M+H]+	O-Acetyl-L-homoserine	Amino acids and derivatives	Amino acids and derivatives	250736-84-6	3	800636	1.24171e+06	1.11265e+06	434243	388849	367856	255707	447059	472791	148399	404183	113990	688364	563038	581499	C01077	ko00270,ko01100	C01077	-
Wayn000504	457.119	341.11	458.127	C16H26O15	[M-H]-	Malic acid-1-O-diglucoside	Organic acids	Organic acids	-	3	97235.7	84615.9	89388.8	90813.8	110058	95539.1	360827	411865	401434	622643	669255	671247	209468	305972	324674	-	-	-	-
MW0155077	374.18	137.06	373.175	C18H23N5O4	[M+H]+	Phe-Ala-His	Amino acids and derivatives	Amino acids and derivatives	-	3	1.0755e+06	659509	874810	2.05254e+06	1.64663e+06	1.52733e+06	422893	319167	431952	693717	618629	770212	547665	660024	625556	-	-	-	-
HJAP088	455.35	437.34	454.345	C30H46O3	[M+H]+	26,27-Dihydroxylanosta-7,9(11),24-trien-3-one (Ganoderiol F)	Terpenoids	Triterpene	114567-47-4	3	20402	20402	20402	124496	133722	130528	342975	452922	377208	490686	569503	599412	246877	207476	216855	-	-	-	-
Ymjm000095	439.36	203.18	438.35	C30H46O2	[M+H]+	13,28-Epoxyolean-11-en-3-one	Terpenoids	Triterpene	-	1	3247.31	3247.31	3247.31	18385.4	16236.5	28891.7	390710	409354	371976	35300.7	36279.9	38887.2	176410	141896	140616	-	-	-	-
Wmcn000019	523.16	361.16	524.174	C21H32O15	[M-H]-	melittoside	Terpenoids	Monoterpenoids	19467-03-9	3	352334	280983	329379	236951	302140	255948	431927	485249	252938	257802	339913	436544	225300	291424	287797	-	-	-	-
mws0237	187.098	125.097	188.105	C9H16O4	[M-H]-	Azelaic acid	Organic acids	Organic acids	123-99-9	3	771255	757522	810011	625157	589347	633071	391599	380895	397600	304706	303064	215246	1.24361e+06	1.0189e+06	1.01752e+06	C08261	-	C08261	-
Zmsn002575	403.12	223.07	404.132	C17H24O11	[M-H]-	Hastatoside*	Terpenoids	Monoterpenoids	50816-24-5	1	251499	268449	223408	190176	174016	182642	358232	499675	304515	265708	326666	256419	254547	228760	245095	-	-	-	-
pmn001384	515.12	353.09	516.127	C25H24O12	[M-H]-	Isochlorogenic acid C*	Phenolic acids	Phenolic acids	57378-72-0	1	1.73623e+06	1.25179e+06	1.79129e+06	1.79332e+06	1.44542e+06	1.70309e+06	363241	328835	467182	843780	800692	735663	1.12756e+06	1.0974e+06	1.31646e+06	-	-	-	-
MWSslk208	301.218	301.218	302.225	C20H30O2	[M-H]-	Kaurenoic Acid*	Terpenoids	Ditepenoids	6730-83-2	3	195922	209288	206392	305425	233674	204673	163849	193454	800035	162044	161171	150747	153601	137698	129596	C11874	ko00904,ko01100,ko01110	C11874	-
pmp001260	364.285	346.275	363.277	C22H37NO3	[M+H]+	N-(2-Hydroxyethyl)eicosapentaenoic acid	Lipids	Free fatty acids	-	3	500423	214654	31269.9	184785	242156	74052.2	418794	419158	310875	226667	269719	303018	248080	315818	346159	-	-	-	-
MWSmce548	118.088	58.0709	117.079	C5H11NO2	[M+H]+	Betaine	Alkaloids	Alkaloids	107-43-7	3	7.04856e+06	6.68844e+06	6.51293e+06	459648	89694.8	114858	397438	365486	385865	117415	149244	93810.6	1.96653e+06	1.30539e+06	1.30126e+06	C00719	ko00260,ko01100,ko02010	C00719	-
Lhhp111109	637.26	559.23	636.257	C35H40O11	[M+H]+	Schisantherin J	Lignans and Coumarins	Lignans	135432-28-9	3	569239	532112	434231	311462	286835	303867	279574	455125	409483	253850	285466	363360	244413	200731	217165	-	-	-	-
Wbwp009420	359.19	151.08	358.178	C21H26O5	[M+H]+	Kadsuralignan C	Lignans and Coumarins	Lignans	913183-89-8	3	2563.92	2563.92	2563.92	25224.4	12819.6	22397.3	358212	474141	311495	57453.6	44757.6	71793.7	91020	89411.8	91993.4	-	-	-	-
Wbwn004958	491.19	359.15	492.2	C25H32O10	[M-H]-	Schizandriside	Lignans and Coumarins	Lignans	71222-06-5	3	294951	339560	242395	321976	226403	370188	384847	425918	327114	128906	127736	105041	234999	286886	294988	-	-	-	-
Wbtn008012	299.05	284.03	300.063	C16H12O6	[M-H]-	2-hydroxy-8-methoxy-6-methyl-9-oxoxanthene-1-carboxylic acid	Flavonoids	Other Flavonoids	-	3	593955	556101	447803	389962	440652	428518	372267	365133	396608	229478	184891	214801	325410	293219	250218	-	-	-	-
Lmzn001582	387.17	207.1	388.173	C18H28O9	[M-H]-	5'-Glucosyloxyjasmanic acid	Organic acids	Organic acids	-	3	95545.6	131029	93272.2	118568	140487	131276	346016	355477	424522	154324	195167	176578	310517	212717	219736	-	-	-	-
pmb1574	277.216	93.0699	276.209	C18H28O2	[M+H]+	9,12-Octadecadien-6-Ynoic Acid	Lipids	Free fatty acids	61481-29-6	3	1.9599e+06	1.87265e+06	1.80683e+06	717192	743636	743637	350981	432288	341735	204829	224147	240098	690369	739196	656143	-	-	-	-
Zbfn003572	457.13	323.08	458.142	C20H26O12	[M-H]-	2-O-caffeoyl-5-O-(5-(hydroxymethyl)tetrahydrofuran-2-ol)-glucose	Phenolic acids	Phenolic acids	-	1	73909.6	30976.6	71562.4	88412.7	56082.9	25907.1	342403	402054	373798	582501	731070	417445	209975	226252	482329	-	-	-	-
mws0467	165.056	119.05	166.063	C9H10O3	[M-H]-	3-(4-Hydroxyphenyl)-propionic acid*	Phenolic acids	Phenolic acids	501-97-3	2	706491	717290	661032	545899	604393	449320	308181	341055	459077	520507	483150	609000	478267	525826	408903	C01744	ko01100	C01744	-
Sayp008275	347.15	167.07	346.142	C19H22O6	[M+H]+	cedrusin	Lignans and Coumarins	Lignans	-	3	17377.3	17377.3	17377.3	100838	95547.5	86886.5	364203	390807	349270	333585	328060	353716	312415	349448	357606	-	-	-	-
Zmsp004363	507.12	303.05	506.106	C23H22O13	[M+H]+	Quercetin-3-O-(6''-O-acetyl)glucoside	Flavonoids	Flavonols	-	1	79188.7	93195.2	114345	299155	292211	368441	346558	393019	363979	380392	378545	363937	197193	315581	231311	-	-	CM00579	MetMap115
Yshs000050	455.35	437.35	454.345	C30H46O3	[M+H]+	Lupane-20(29)-en-3-on-28-oic acid	Terpenoids	Triterpene	-	2	19598.8	19598.8	19598.8	113310	119114	109867	298286	447351	357648	475544	514748	561710	228466	196470	210282	-	-	-	-
Hmmp004965	463.124	301.07	462.116	C22H22O11	[M+H]+	Diosmetin-7-O-glucoside*	Flavonoids	Flavones	20126-59-4	1	626778	562702	548387	430103	476992	541767	369829	460875	272382	475714	479877	469108	413978	387825	404960	-	-	-	-
pmp001047	347.17	167.11	346.163	C16H26O8	[M+H]+	Jasminoside G	Terpenoids	Monoterpenoids	871589-35-4	3	127662	109276	152253	232588	313682	167242	283641	445547	373471	537824	429006	285870	257663	292333	470560	-	-	-	-
Lahp003659	453.14	139.04	452.132	C21H24O11	[M+H]+	5,7,3',4',5'-pentahydroxyflavan glucoside	Flavonoids	Other Flavonoids	-	3	110582	146075	199477	425363	444465	439920	307928	439473	353832	524949	674645	486612	408967	495112	439415	-	-	-	-
Wayn000597	515.12	111.01	516.133	C18H28O17	[M-H]-	Citric acid-1-O-diglucoside	Organic acids	Organic acids	-	2	781572	679984	768210	784525	813800	813072	328882	366102	405567	426802	441825	443958	592907	699536	840859	-	-	-	-
MW0158568	386.17	224.11	385.164	C20H23N3O5	[M+H]+	Tyr-Phe-Gly	Amino acids and derivatives	Amino acids and derivatives	-	3	364987	342249	403091	532531	511054	664088	387081	420854	287377	569732	587644	706193	482373	396676	364043	-	-	-	-
MWS0274	165.06	119.05	166.063	C9H10O3	[M-H]-	DL-3-Phenyllactic acid*	Phenolic acids	Phenolic acids	828-01-3	2	667698	49581.3	574374	471767	468853	442495	405918	274405	413965	359572	403182	416270	522046	290678	320551	-	-	-	-
mws0677	219.11	160.08	218.106	C12H14N2O2	[M+H]+	N-Acetyl-5-hydroxytryptamine	Alkaloids	Plumerane	1210-83-9	3	97580.1	69256.5	101390	378100	380939	474880	272343	537395	283271	527446	437957	420032	513305	434037	333957	C00978	ko00380,ko01100,ko01110	C00978	-
Wagp004588	475.21	209.15	474.21	C22H34O11	[M+H]+	Dihydrovomifoliol 4-O-malonyl glucoside	Terpenoids	Sesquiterpenoids	-	3	121637	77073.3	102881	389905	395063	375885	302689	460526	323682	149041	171961	139153	255997	355416	332919	-	-	-	-
Lmbp002336	611.16	303.05	610.153	C27H30O16	[M+H]+	Quercetin-3-O-(2''-O-rhamnosyl)galactoside*	Flavonoids	Flavonols	-	2	70721.9	13824.7	34173.6	567434	697418	755895	406953	272495	406790	1.04091e+06	538395	576336	305051	358810	326348	-	-	CM00599	MetMap115
Zjhp090625	447.13	285.08	446.121	C22H22O10	[M+H]+	7-O-β-D-glucopyranoside-5-hydroxy-3-(4'-hydroxybenzylidene)-chroman-4-one*	Flavonoids	Other Flavonoids	-	2	345519	248325	274235	240802	232429	214211	362949	463595	259687	281810	284049	222999	219363	312404	277781	-	-	-	-
MWSmce165	165.08	59.02	166.084	C6H14O5	[M-H]-	L-Fucitol	Others	Saccharides	13074-06-1	3	322472	293038	322699	313421	336240	300029	274915	347870	452773	404424	412930	441980	386023	400002	345275	-	-	-	-
mws0058	299.056	284.033	300.063	C16H12O6	[M-H]-	Diosmetin (5,7,3'-Trihydroxy-4'-methoxyflavone)*	Flavonoids	Flavones	520-34-3	1	520180	493510	448798	349135	321913	374322	357561	352718	358108	175873	194421	193708	373521	227875	239779	C10038	-	C10038	MetMap105
pme2550	173.009	129.019	174.016	C6H6O6	[M-H]-	Cis-Aconitic acid	Organic acids	Organic acids	585-84-2	3	738717	601391	523734	817057	1.44278e+06	772100	346523	379822	339827	569422	463716	527327	956084	1.06308e+06	916701	C00417	ko00020,ko00630,ko00660,ko01100,ko01110,ko01210	C00417	-
Cmxp004977	289.07	153.02	288.063	C15H12O6	[M+H]+	Isookanin	Flavonoids	Flavanones	-	3	19330.3	14465.9	14738.2	130227	131095	118909	383356	333712	344805	291805	338420	294398	186146	211841	265002	-	-	-	-
MWSmce584	138.091	77.0386	137.084	C8H11NO	[M+H]+	L-Tyramine	Alkaloids	Alkaloids	51-67-2	3	193420	201083	181343	91919.3	74364.5	77541.7	406087	304506	342994	144474	117540	104504	204625	178701	147891	C00483	ko00350,ko00950,ko01100,ko01110,ko01240	C00483	-
pmn001378	519.187	357.136	520.194	C26H32O11	[M-H]-	Pinoresinol-4-O-glucoside	Lignans and Coumarins	Lignans	41607-20-9	3	557548	655075	481350	742432	533482	501556	302700	410338	339154	426046	452160	396158	646849	580468	921024	C17529	-	C17529	-
Wbmp003345	609.15	447.1	610.153	C27H30O16	[M+H]+	Cimicifugic acid A-glucose	Phenolic acids	Phenolic acids	-	3	278938	308293	249599	249673	192496	219041	516577	243108	291773	234999	644797	355307	163507	200087	193549	-	-	-	-
Lmbn003970	329.233	211.136	330.241	C18H34O5	[M-H]-	9,12,13-TriHOME; 9(S),12(S),13(S)-Trihydroxy-10(E)-octadecenoic acid	Lipids	Free fatty acids	97134-11-7	3	1.52599e+06	1.35575e+06	1.33069e+06	1.08114e+06	1.14301e+06	1.1118e+06	357621	340446	349840	237141	225597	251353	757467	583479	489093	C14833	ko00591	C14833	-
Lmmp001965	789.2	465.1	788.201	C33H40O22	[M+H]+	Gossypetin-3-O-rutinoside-8-O-glucoside	Flavonoids	Flavonols	-	2	214619	164828	197785	332382	283342	315152	357893	343129	344605	335148	430257	405749	271601	398356	347832	-	-	-	-
Zmhp003716	611.16	303.05	610.153	C27H30O16	[M+H]+	Herbacetin-7-O-rhamnoside-8-O-glucoside; Rhodionidin*	Flavonoids	Flavonols	94696-40-9	2	43710.6	36607.3	57980.5	626178	651172	664841	409532	258830	376314	477637	516331	465077	380064	416317	361356	-	-	-	-
Zasn010461	269.25	269.25	270.256	C17H34O2	[M-H]-	Methyl 14-methylpentadecanoate	Lipids	Free fatty acids	5129-60-2	3	237075	266502	192850	315472	140597	221335	321899	446250	272334	317508	147980	201116	312483	328173	688923	-	-	-	-
pmb2997	799.194	461.1	800.201	C34H40O22	[M-H]-	Chrysoeriol-7-O-Sophoroside-5-O-glucuronide	Flavonoids	Flavones	-	3	704496	809034	48030.3	894821	607933	978212	346772	300579	390483	350358	365522	338525	384156	411495	385242	-	-	-	-
Zbxp002309	362.14	200.09	361.137	C15H23NO9	[M+H]+	5-Demethylsimmondsin	Others	Others	-	3	36663.2	36663.2	36663.2	36663.2	36663.2	36663.2	310437	442096	284251	276532	239536	301813	197768	183316	191679	-	-	-	-
Lmap001661	373.15	137.06	372.142	C17H24O9	[M+H]+	Grevilloside C	Phenolic acids	Phenolic acids	1094004-47-3	3	101377	86229.7	100358	148223	178731	189704	329100	315708	391262	277006	279436	310147	262326	291375	341516	-	-	-	-
MWSmce333	284.099	152.056	283.092	C10H13N5O5	[M+H]+	Crotonoside; 2-Hydroxyadenosine	Nucleotides and derivatives	Nucleotides and derivatives	1818-71-9	3	284366	248863	222643	196770	137778	152081	360121	243277	431565	179072	175971	144461	258540	164722	185720	C08432	-	C08432	-
Wcdp003077	375.16	213.11	374.158	C17H26O9	[M+H]+	2-(hydroxymethyl)-6-[4-(3-hydroxypropyl)-2,6-dimethoxyphenoxy]oxane-3,4,5-triol	Others	Others	-	3	134059	68627.4	81876.1	365158	650795	835969	278301	452832	303657	155160	544788	1.3132e+06	178294	360273	369060	-	-	-	-
Wagn012030	653.38	397.14	654.383	C31H58O14	[M-H]-	2-Palmitoyl-Sn-Glycerol 3-O-Diglucoside	Lipids	Glycerol ester	-	1	1.55507e+06	1.50194e+06	1.50783e+06	1.84649e+06	1.81033e+06	1.72991e+06	330143	352685	346972	380000	387518	420815	1.00922e+06	1.07554e+06	924521	-	-	-	-
MWSmce203	341.12	73.03	342.116	C12H22O11	[M-H]-	D-Cellobiose	Others	Saccharides	528-50-7	2	254075	713742	775107	146028	137467	346536	288173	266874	470690	235272	230400	212169	236640	397055	384599	-	-	-	-
Ymjm000116	313.09	151.04	314.1	C14H18O8	[M-H]-	6-O-Acetylarbutin	Others	Others	10338-88-2	3	217008	511024	200877	252129	537079	195370	347021	427497	250885	509445	297926	303524	374631	240782	302568	-	-	-	-
pme1975	103.004	59.0139	104.011	C3H4O4	[M-H]-	Malonic acid	Organic acids	Organic acids	141-82-2	3	935823	931951	989024	635317	621536	539252	395722	379447	248703	457967	563656	504382	1.58267e+06	794460	768732	C00383	ko00061,ko00240,ko00410,ko01100,ko01212	C00383	-
Wagn011658	653.38	397.14	654.383	C31H58O14	[M-H]-	1-Palmitoyl-Sn-Glycerol 3-O-Diglucoside	Lipids	Glycerol ester	-	2	1.54967e+06	1.69683e+06	1.54792e+06	1.68502e+06	1.83493e+06	1.74573e+06	337062	323880	361894	387055	389503	434742	1.01768e+06	987719	952314	-	-	-	-
pme2125	503.162	179.055	504.169	C18H32O16	[M-H]-	Raffinose*	Others	Saccharides	512-69-6	3	233797	243778	243228	264745	194924	256158	305320	383814	333164	267824	258177	266815	236259	197872	209597	C00492	ko00052,ko01100,ko02010	C00492	-
MW0109738	337.08	277.06	336.074	C10H16N4O7S	[M+H]+	S-nitrosoglutathione	Amino acids and derivatives	Amino acids and derivatives	57564-91-7	3	22049.5	22049.5	22049.5	112186	110247	193084	241004	535304	243398	259271	433315	516621	133516	204400	232275	-	-	-	-
Zmdp003457	627.156	319.046	626.148	C27H30O17	[M+H]+	Myricetin-3-O-galactoside-3'-O-rhamnoside*	Flavonoids	Flavonols	-	3	7224.6	36123	7224.6	447487	394627	406131	369007	316033	332021	524985	343092	446380	209084	277881	298816	-	-	CM00816	MetMap109
Lmnn102603	387.17	207.1	388.173	C18H28O9	[M-H]-	Nuezhengalaside	Terpenoids	Monoterpenoids	-	3	171395	146209	170246	133636	144162	94448.3	286648	293218	437126	271342	312202	255023	237679	190491	221232	-	-	-	-
Zmdn004335	487.09	283.06	488.096	C23H20O12	[M-H]-	Rhein 1-O-(O-acetyl)-glucoside	Quinones	Anthraquinone	-	3	14549.6	14549.6	14549.6	146191	78256.8	72748.1	299502	425189	289221	178216	153114	298601	233319	130790	231336	-	-	-	-
mws0120	258.11	104.107	257.103	C8H20NO6P	[M+H]+	Choline Alfoscerate	Lipids	PC	28319-77-9	3	858712	777684	847217	592088	530050	610290	357452	284816	371296	80744.7	118204	34263.8	387437	325949	264345	C00670	ko00564,ko00565	C00670	-
Wbmp003643	741.22	433.12	740.216	C33H40O19	[M+H]+	Cimicifugic acid E-glucose-rhamnose	Phenolic acids	Phenolic acids	-	3	953552	1.00828e+06	1.08016e+06	207104	306887	257596	359838	323264	328685	186256	274200	175858	280591	385275	294816	-	-	-	-
Zbzn008048	293.18	221.15	294.183	C17H26O4	[M-H]-	Embelin	Quinones	Quinones	550-24-3	3	446135	447745	410999	423397	370770	328635	414215	240633	356597	291879	288209	266462	438671	419146	394733	-	-	-	-
Cmxp003531	613.18	289.07	612.169	C27H32O16	[M+H]+	Okanin-4'-O-gentiobioside	Flavonoids	Chalcones	-	3	499952	716451	708546	611093	553023	488620	384267	282455	343343	289420	354089	277243	331375	316892	326137	-	-	-	-
MWS3020	145.133	86.0961	144.126	C7H16N2O	[M+H]+	N-Acetylcadaverine	Alkaloids	Alkaloids	32343-73-0	3	396016	275994	286878	338016	274465	294107	413360	290609	302622	303095	260458	255935	580074	305325	284193	-	-	-	-
Lazp003934	741.22	285.08	740.216	C33H40O19	[M+H]+	GlucosylKakkanin	Flavonoids	Isoflavones	-	3	4.60728e+06	4.3378e+06	4.59832e+06	514928	462721	495124	322056	329441	350971	383895	402888	386598	855192	1.14025e+06	1.06497e+06	-	-	-	-
pmn001382	515.12	353.09	516.127	C25H24O12	[M-H]-	Isochlorogenic acid A*	Phenolic acids	Phenolic acids	2450-53-5	1	1.56295e+06	1.52649e+06	1.88953e+06	1.41118e+06	1.46875e+06	1.86407e+06	384341	276919	340792	768516	971093	718181	1.05843e+06	951055	1.34079e+06	-	-	-	-
MW0153498	393.19	195.17	392.184	C14H28N6O5S1	[M+H]+	Met-Arg-Ser	Amino acids and derivatives	Amino acids and derivatives	-	3	43170.9	87841.9	55530.6	124157	196017	140100	286755	417369	294782	486666	430130	425302	232195	302909	276657	-	-	-	-
Lmmn006246	337.23	157.12	338.246	C20H34O4	[M-H]-	7β-Hydroxydarutigenol	Terpenoids	Ditepenoids	1188281-99-3	3	171797	181516	169199	108769	156950	141729	342644	344608	307257	301466	233107	284211	246206	236791	238210	-	-	-	-
MW0156904	307.12	247.1	306.118	C10H18N4O7	[M+H]+	Ser-Ser-Asn	Amino acids and derivatives	Amino acids and derivatives	-	3	14270.2	7877.72	15517.6	67583.5	105762	66974.8	355332	328422	308824	359106	401517	325762	246157	264548	252410	-	-	-	-
pmp001269	286.31	268.3	285.303	C18H39NO	[M+H]+	Hexadecyl ethanolamine	Alkaloids	Alkaloids	-	1	30715.5	31313.7	38489.8	120422	127484	95969.4	334988	294474	362620	87089.8	87898.6	137105	125588	134548	115093	-	-	-	-
Cmxn004016	451.13	289.08	452.132	C21H24O11	[M-H]-	Dihydromarein	Flavonoids	Chalcones	-	3	438907	167072	191811	171212	172602	164674	310953	329338	348369	345989	323072	281311	762167	273273	534574	-	-	-	-
Zbjn003262	677.17	191.06	678.18	C31H34O17	[M-H]-	3,4-O-di-Caffeoyl-1-O-glucoside Quinic Acid	Phenolic acids	Phenolic acids	-	3	485571	679428	403330	407473	366703	521139	306958	310817	364559	300696	348256	263966	301426	347320	348576	-	-	-	-
HJAP006	509.129	347.076	508.122	C23H24O13	[M+H]+	Syringetin-7-O-glucoside*	Flavonoids	Flavonols	-	3	32381.8	47456.6	64427.9	690766	615948	605405	302156	344854	334911	555411	538701	475979	266317	330977	390564	-	-	CM00827	MetMap109
MWSHC20175	313.099	151.043	314.1	C14H18O8	[M-H]-	Methylsalicylate-2-O-glucoside	Phenolic acids	Phenolic acids	10019-60-0	3	440133	350180	313653	323450	277925	274769	363471	311409	301047	494601	311962	308530	522456	250843	264609	-	-	-	-
Zbyn004323	575.102	423.091	576.11	C26H24O15	[M-H]-	2,6-di-O-galloylarbutin	Lignans and Coumarins	Coumarins	-	3	503606	512803	441424	624473	502146	485332	322898	335698	307547	490878	370348	362689	409939	415924	343890	-	-	-	-
Hmcp002399	509.129	347.07	508.122	C23H24O13	[M+H]+	Limocitrin-3-O-glucoside*	Flavonoids	Flavonols	-	3	36140.9	36351.1	35342.6	663931	670590	647082	347874	353795	264358	558389	561261	506782	271283	324021	413421	-	-	-	-
Hmcn002743	417.15	181.04	418.163	C22H26O8	[M-H]-	Lirioresinol A	Lignans and Coumarins	Lignans	-	2	715304	656687	673751	625656	655423	663129	316522	356338	286873	362158	380110	377840	381354	343077	348454	-	-	-	-
pme2746	784.15	437.087	785.157	C27H33N9O15P2	[M-H]-	Riboflavin 5'-Adenosine Diphosphate	Nucleotides and derivatives	Nucleotides and derivatives	146-14-5	3	61573.7	76174.5	14682.4	138053	195459	205311	269167	340210	348966	229523	235654	262928	300345	440754	336001	C00016	ko00740,ko01100,ko01110,ko01240	C00016	-
Zbqn002320	236.09	88.04	237.1	C12H15NO4	[M-H]-	(4-(2-oxopropoxy)phenyl)-L-alanine	Amino acids and derivatives	Amino acids and derivatives	-	1	51238	61996	76473.6	31350.8	59802.5	55723.4	362874	276565	318366	189234	189789	177877	128511	127132	156894	-	-	-	-
Lakp003598	549.25	207.14	548.247	C25H40O13	[M+H]+	Glucosyl Corchoionoside C	Terpenoids	Monoterpenoids	-	3	51880.4	122401	68163.8	994244	333461	270281	273865	386334	296146	476555	584936	498644	270438	376968	347646	-	-	-	-
MW0150850	399.16	131.05	398.155	C15H22N6O7	[M+H]+	His-Asn-Glu	Amino acids and derivatives	Amino acids and derivatives	-	3	2.89846e+06	2.53239e+06	2.29418e+06	591328	654633	567204	314734	336737	302095	358232	342402	379400	525854	590348	543073	-	-	-	-
MWS5164	203.15	70.0653	202.143	C8H18N4O2	[M+H]+	N,N'-Dimethylarginine;SDMA*	Amino acids and derivatives	Amino acids and derivatives	30344-00-4	3	410043	415680	382689	72709.8	79656.2	73292.1	337177	298369	316996	445065	452704	434100	354682	324379	377564	-	-	-	-
MW0155838	391.2	243.08	390.19	C19H26N4O5	[M+H]+	Pro-Gln-Phe	Amino acids and derivatives	Amino acids and derivatives	-	3	134363	164838	94269.8	204122	255542	212907	297091	354311	291380	350212	370976	365631	282526	343296	336697	-	-	-	-
pme3227	579.17	433.11	578.164	C27H30O14	[M+H]+	Vitexin-2''-O-rhamnoside	Flavonoids	Flavones	64820-99-1	2	480771	403234	365278	441824	375141	416153	313446	348701	280098	293375	264865	340926	264193	547196	303565	C12628	ko00944	C12628	-
Hmcp002187	509.128	347.07	508.122	C23H24O13	[M+H]+	Limocitrin-3-O-galactoside*	Flavonoids	Flavonols	-	3	49056.9	33363.2	31305.6	680301	631853	597655	329984	297152	315037	527593	612876	463063	292150	271610	361749	-	-	-	-
Zmdp002216	261.145	86.0968	260.137	C11H20N2O5	[M+H]+	γ-Glu-Leu	Amino acids and derivatives	Amino acids and derivatives	2566-39-4	3	162015	173311	165907	52881.8	61800.8	67496.4	275594	380802	285321	673298	566022	624479	346406	264198	355659	-	-	-	-
Lmln010063	205.158	189.129	206.167	C14H22O	[M-H]-	2,6-Di-tert-butylphenol*	Phenolic acids	Phenolic acids	128-39-2	3	265519	280967	290745	320517	330259	297097	319035	300700	317424	323365	318227	321627	307220	307855	283581	-	-	-	-
pmp000727	288.13	177.05	287.127	C15H17N3O3	[M+H]+	Feruloylhistamine	Alkaloids	Phenolamine	94848-18-7	2	205909	339946	310286	268147	274657	204645	172518	400012	363637	121617	203053	95226.3	267755	209236	412480	-	-	-	-
mws1660	565.16	529.13	564.148	C26H28O14	[M+H]+	Schaftoside	Flavonoids	Flavones	51938-32-0	1	429108	284345	196991	405317	390476	343100	312585	303536	319109	322909	305239	294414	255474	332867	272564	C10181	-	C10181	-
Lmdp004267	611.139	147.044	610.132	C30H26O14	[M+H]+	Quercetin-3-O-(6''-O-p-Coumaroyl)glucoside*	Flavonoids	Flavonols	-	3	58935.8	68515.8	65221.8	864564	889062	790271	312799	318725	299628	280617	271973	282348	233222	300317	302301	-	-	CM00598	MetMap115
Zblp004317	206.08	120.09	205.074	C11H11NO3	[M+H]+	3-(2-oxopropyl)-3-hydroxyindolin-2-one	Alkaloids	Plumerane	-	1	372769	241551	223284	534137	427090	387018	336697	319413	273355	457596	477548	526758	497387	325002	324576	-	-	-	-
Zmgn000447	184.98	78.9583	185.993	C3H7O7P	[M-H]-	3-Phospho-D-glyceric acid	Others	Saccharides	820-11-1	3	393295	373723	357163	385595	333442	488570	263249	253560	408390	265126	225316	233352	277644	352497	309250	C00197	ko00010,ko00030,ko00260,ko00270,ko00561,ko00630,ko00710,ko01100,ko01110,ko01200,ko01230,ko01240	C00197	-
Jmzp009202	359.19	151.07	358.178	C21H26O5	[M+H]+	Aristolignin	Lignans and Coumarins	Lignans	110268-34-3	3	2915.97	2915.97	2915.97	20559.6	23389.9	14579.9	300862	405902	217599	53461.6	37680.8	41031	85893	80437.4	72756	-	-	-	-
pme2122	112.087	95.0604	111.08	C5H9N3	[M+H]+	Histamine	Alkaloids	Alkaloids	51-45-6	3	2.45944e+06	2.41434e+06	3.0077e+06	427522	403911	328390	287203	323584	313290	278337	211027	237345	1.04192e+06	735029	696171	C00388	ko00340,ko01100,ko01110	C00388	-
Lmfn005486	364.997	285.04	366.005	C15H10O9S	[M-H]-	Kaempferol-3-O-sulfonate	Flavonoids	Flavonols	-	3	2.4645e+06	2.2006e+06	2.05446e+06	390299	32509.1	66335.9	348922	286425	285268	178969	233833	237050	379225	311409	288808	-	-	CM00458	MetMap114
mws1051	399.144	250.094	399.144	C15H23N6O5S+	[M]+	S-Adenosylmethionine	Amino acids and derivatives	Amino acids and derivatives	485-80-3	3	2.63648e+06	2.38978e+06	2.40861e+06	207909	198653	211032	366927	308547	241257	267432	194477	188287	346514	342082	350635	-	-	-	-
Lmgn007652	329.23	211.13	330.241	C18H34O5	[M-H]-	Tianshic acid	Lipids	Free fatty acids	-	3	1.19029e+06	1.17718e+06	1.10563e+06	934352	919294	875996	317095	272827	325028	195532	189772	213155	570077	461972	422542	-	-	-	-
Zbsp003849	627.15	319.04	626.148	C27H30O17	[M+H]+	Myricetin-3-O-rutinoside*	Flavonoids	Flavonols	-	3	40707.4	44462.7	18106.4	381103	442571	401206	318580	345549	248406	394355	373829	388588	229989	266811	210284	-	-	CM00817	MetMap109
pmp001284	331.28	313.27	330.277	C19H38O4	[M+H]+	Monopalmitin*	Lipids	Glycerol ester	542-44-9	1	217692	198985	199371	230399	215740	246138	386946	240256	285223	238218	275342	456535	242687	197345	189006	-	-	-	-
Lafp002342	243.09	140.05	242.078	C11H14O6	[M+H]+	2,3-Dihydroxy-1-(4-hydroxy-3,5-dimethoxyphenyl)propan-1-one	Others	Ketone compounds	33900-74-2	2	53097.5	82957.3	60412.2	316789	325979	317127	304605	325174	282514	255990	297681	224278	211170	338201	269035	-	-	-	-
MW0153689	473.2	311.14	472.189	C22H28N6O4S1	[M+H]+	Met-Trp-His	Amino acids and derivatives	Amino acids and derivatives	-	3	43710.9	20986.9	55533.3	192090	194666	173509	278053	357262	273032	410519	366077	428146	182387	255910	441848	-	-	-	-
MW0146129	418.17	106.06	417.165	C19H23N5O6	[M+H]+	Asp-His-Phe	Amino acids and derivatives	Amino acids and derivatives	-	3	499725	571395	552468	240295	198772	225409	325817	256731	325782	225971	223113	238714	334585	419973	364608	-	-	-	-
Lmbn013410	205.16	189.127	206.167	C14H22O	[M-H]-	2,4-Di-Tert-Butylphenol*	Phenolic acids	Phenolic acids	96-76-4	3	283570	274914	292964	295226	315455	289929	302011	297296	308626	302448	317980	319138	302519	299753	298471	-	-	-	-
Wayn004784	447.058	315.015	448.064	C20H16O12	[M-H]-	3'-O-methyl-ellagic acid-4-O-beta-D-xylopyranoside	Tannins	Tannin	176665-78-4	3	44593.8	8918.76	300755	48242.4	308826	348362	283072	310893	313107	481018	503342	324953	222416	187387	373224	-	-	-	-
Wccp001401	212.09	194.084	211.084	C10H13NO4	[M+H]+	4-[2-formyl-5-(hydroxymethyl)pyrrol-1-yl]butanoic acid	Alkaloids	Alkaloids	-	3	113008	114943	111163	247147	217508	192363	349145	331748	218786	266328	303048	289967	210180	180073	178455	-	-	-	-
Wasn000410	245.04	153	246.05	C6H15O8P	[M-H]-	sn-glycero-3-phospho-(1'-sn-glycerol)	Others	Others	-	1	196334	214776	176593	180620	249604	160435	286278	324610	288565	46986.9	50532.1	76817.7	168156	125051	139116	-	-	-	-
Zmjn003398	227.13	183.14	228.136	C12H20O4	[M-H]-	2-Dodecenedioic acid	Lipids	Free fatty acids	6402-36-4	2	3.79861e+06	3.64856e+06	3.66563e+06	3.38233e+06	3.57348e+06	3.22922e+06	296046	294611	306625	693432	703322	740131	1.68519e+06	1.69874e+06	1.63012e+06	C16308	ko00592,ko01110	C16308	-
Yalp003517	249.11	159.08	248.105	C14H16O4	[M+H]+	30-Hydroxyfraxinellone	Terpenoids	Sesquiterpenoids	-	3	23885.2	23885.2	23885.2	202001	120219	119426	283714	323262	289531	258799	226803	269507	250108	379093	202675	-	-	-	-
Laxp005948	451.16	271.1	450.153	C22H26O10	[M+H]+	7,2'-dihydroxy-4'-methoxy-isoflavanol glucoside	Flavonoids	Other Flavonoids	-	3	47551.6	47551.6	47551.6	387628	359246	352611	386438	269388	237758	527775	576968	464506	291618	389949	369609	-	-	-	-
Wayn000918	515.124	111.009	516.133	C18H28O17	[M-H]-	Isocitric acid-1-O-diglucoside	Organic acids	Organic acids	-	3	892066	789134	982506	581859	748230	666503	224607	309719	358684	398446	480467	412739	670758	555707	636663	-	-	-	-
Lcsn002223	387.16	59.01	388.173	C18H28O9	[M-H]-	12-Hydroxyjasmonic Acid Glucoside	Organic acids	Organic acids	124649-25-8	2	195104	398893	221947	187282	221869	165871	201730	306728	383900	220694	224145	299480	199458	141989	142358	-	-	-	-
NK10251888	203.15	70.0653	202.143	C8H18N4O2	[M+H]+	NG,NG-Dimethyl-L-arginine*	Amino acids and derivatives	Amino acids and derivatives	30315-93-6	3	394861	397844	392072	67125.4	54317.7	51418.5	279086	276749	336520	429540	421154	448179	309762	302842	322812	C03626	-	C03626	-
Lmzn001875	741.23	579.18	742.232	C33H42O19	[M-H]-	Naringenin-7-O-Rutinoside-4'-O-glucoside	Flavonoids	Flavanones	-	3	13611.8	13611.8	13611.8	13611.8	13611.8	13611.8	459752	173049	256093	183897	336614	68059.2	136393	88654.5	193588	-	-	-	-
Lahp003733	359.17	197.12	358.163	C17H26O8	[M+H]+	Clausenaglycoside A	Phenolic acids	Phenolic acids	-	3	62254.4	74129.4	52617.7	341201	262780	272080	314734	241023	329767	343259	285914	375944	447438	277882	229456	-	-	-	-
pmd0136	524.37	184.07	523.364	C26H54NO7P	[M+H]+	LysoPC 18:0(2n isomer)	Lipids	LPC	-	2	191170	179492	211182	319758	290129	311576	255803	233994	393526	174547	165807	184785	151493	161790	160538	-	-	-	-
pme0137	187.072	125.072	188.08	C7H12N2O4	[M-H]-	N-Acetyl-L-Glutamine	Amino acids and derivatives	Amino acids and derivatives	2490-97-3	3	231891	160171	233546	182296	207943	182077	354563	308383	218842	409054	355463	337857	262384	193272	233875	-	-	-	-
MW0158443	411.19	127.04	410.18	C18H26N4O7	[M+H]+	Tyr-Gln-Thr	Amino acids and derivatives	Amino acids and derivatives	-	3	38957.8	41953.7	62168.7	41147.9	34458.4	51225.6	399834	202623	278707	152222	186894	174882	182908	244831	237145	-	-	-	-
Labn009890	213.129	197.098	214.136	C15H18O	[M-H]-	7-Hydroxycadalene	Terpenoids	Sesquiterpenoids	2102-75-2	3	4954.34	6596.64	6718.2	5434.4	6617.95	7947.53	313951	270501	287369	16792.1	12286.8	17222.9	56304	49025.4	52759.1	-	-	-	-
Zmxp004480	625.18	301.07	624.169	C28H32O16	[M+H]+	Chrysoeriol-7-O-gentiobioside	Flavonoids	Flavones	-	2	609595	501494	356050	350175	258276	262726	259866	340089	271516	203015	251054	245217	241683	393545	264399	-	-	-	-
mws0572	126.066	109.04	125.059	C5H7N3O	[M+H]+	5-Methylcytosine	Nucleotides and derivatives	Nucleotides and derivatives	554-01-8	3	133973	144902	126881	162570	149753	151778	269381	311162	290414	271796	260040	227181	250017	203311	210129	C02376	ko00240,ko01100	C02376	-
mws3133	174.077	86.0607	173.069	C7H11NO4	[M+H]+	N-Acetyl-L-hydroxyproline	Amino acids and derivatives	Amino acids and derivatives	33996-33-7	3	324268	239600	291872	326596	312178	330353	234858	312369	323609	296781	298012	101625	540702	455729	387385	-	-	-	-
Wafn005121	421.21	289.16	422.215	C19H34O10	[M-H]-	1-Octen-3-Ol-3-O-Beta-D-Xylopyranosyl(1→6)-Beta-D-Glucopyranoside	Others	Alcohol compounds	-	1	152480	180640	140738	117338	134961	93136.6	282304	245109	339400	512177	395592	455252	336265	323408	302108	C17614	-	C17614	-
Zmgp004436	509.13	347.08	508.122	C23H24O13	[M+H]+	Syringetin 3-O-galactoside*	Flavonoids	Flavonols	-	3	39435.1	40356.6	16221.8	703861	491409	547410	289504	314614	262022	514138	421072	456248	256093	283613	331644	-	-	-	-
Cmrp004395	333.19	287.08	332.183	C16H28O7	[M+H]+	2,6-Dimethyl-6-hydroxy-2,7-octadienyl-β-D-glucoside (Betulalbuside A; Betulabuside A)	Terpenoids	Monoterpenoids	64776-96-1	3	527270	416268	514605	203796	322249	337444	309734	294594	259881	219307	162489	258777	214314	354037	305288	-	-	-	-
mws0180	153.019	109.029	154.027	C7H6O4	[M-H]-	2,5-Dihydroxybenzoic acid; Gentisic Acid*	Phenolic acids	Phenolic acids	490-79-9	3	145769	121777	119731	102294	80114.3	93979.6	353329	287660	219315	122486	135239	131072	131781	108062	65130.9	C00628	ko00350,ko01100	C00628	-
HJN042	443.19	281.14	444.2	C21H32O10	[M-H]-	Litchiol A	Terpenoids	Sesquiterpenoids	-	3	1933.24	343712	9666.22	295358	300300	276121	311616	333986	211565	1933.24	1933.24	1933.24	199533	179035	207514	-	-	-	-
Wasn000495	311.1	89.02	312.106	C11H20O10	[M-H]-	6-O-alpha-L-arabinopyranosyl-D-glucopyranose	Others	Saccharides	14116-69-9	3	108592	101074	124145	87361.3	90573.3	86988.9	292575	322728	239899	193351	213361	185450	210654	189601	193378	C01625	-	C01625	-
mws0046	579.172	271.062	580.179	C27H32O14	[M-H]-	Naringenin-7-O-Neohesperidoside(Naringin)*	Flavonoids	Flavanones	10236-47-2	3	77805.7	94546.4	100605	132625	92139	87464.9	271057	245784	335535	202161	159659	125354	301795	343501	348156	C09789	ko00941,ko01100	C09789	-
MW0152953	404.22	206.12	403.207	C16H29N5O7	[M+H]+	Lys-Glu-Gln	Amino acids and derivatives	Amino acids and derivatives	-	3	48854.4	35328.4	33477.8	97037.7	122236	147979	229294	317790	299800	384176	333353	326840	223059	277759	306701	-	-	-	-
pmp001281	522.36	184.07	521.348	C26H52NO7P	[M+H]+	LysoPC 18:1	Lipids	LPC	-	2	3.87605e+07	3.75295e+07	4.01287e+07	3.4296e+06	3.43982e+06	3.20737e+06	237597	351908	254664	833107	841055	884951	5.93782e+06	7.56219e+06	7.46732e+06	-	-	-	-
Lmyp004052	611.139	147.044	610.132	C30H26O14	[M+H]+	Quercetin-3-O-(6''-O-p-Coumaroyl)galactoside*	Flavonoids	Flavonols	-	3	54353.3	61849	87388.8	934527	899344	951193	250393	289252	302988	235375	275759	314204	228895	255416	278998	-	-	CM00595	MetMap115
Lazp005033	345.169	137.059	344.162	C20H24O5	[M+H]+	Divanillyltetrahydrofuran	Lignans and Coumarins	Lignans	-	3	80585.2	78121.2	119448	275649	416776	466898	233315	327423	279602	282077	304778	297673	238112	366611	338993	-	-	-	-
mws1346	162.076	98.0601	161.069	C6H11NO4	[M+H]+	2-Aminohexanedioic acid*	Amino acids and derivatives	Amino acids and derivatives	542-32-5	3	274638	269404	212555	27988.1	27988.1	27988.1	284481	239954	315660	172209	217108	276861	215725	173536	139940	C00956	ko00300,ko00310,ko01100,ko01110,ko01210,ko01230	C00956	-
MWSmce017	179.03	133.026	178.027	C9H6O4	[M+H]+	Daphnetin	Lignans and Coumarins	Coumarins	486-35-1	3	275636	240560	339134	221232	148743	147195	363623	376981	96355.1	243830	268798	181288	315053	197539	175055	C03093	-	C03093	-
pme2237	181.072	101.024	182.079	C6H14O6	[M-H]-	Dulcitol*	Others	Saccharides	608-66-2	3	183836	167706	148619	138349	168957	119499	304928	300720	228296	187953	213067	241841	215921	177477	146527	C01697	ko00052,ko01100	C01697	-
MW0153581	400.2	203.13	399.194	C17H29N5O4S1	[M+H]+	Met-Ile-His	Amino acids and derivatives	Amino acids and derivatives	-	3	755679	784924	771415	402074	417180	374778	216369	405235	211514	255942	184640	301372	287848	533244	372760	-	-	-	-
MWSmce690	175.025	59.0137	176.032	C6H8O6	[M-H]-	Erythorbic Acid; Isoascorbic Acid	Others	Vitamin	89-65-6	3	348956	306490	326791	342771	311236	351823	257816	247139	327218	347087	305871	297506	326615	308720	327210	-	-	-	-
Smgp105565	453.11	343.08	452.111	C24H20O9	[M+H]+	Cinchonain Ib	Flavonoids	Flavanols	85081-24-9	2	46786.1	46786.1	46786.1	419695	399771	334751	285345	312173	233930	602040	499801	565717	277408	341145	363598	C10217	-	C10217	-
Lmrn003000	165.06	103.06	166.063	C9H10O3	[M-H]-	2-Hydroxy-3-phenylpropanoic acid	Phenolic acids	Phenolic acids	7326-19-4	1	497582	513985	576067	462780	396637	434534	274066	259958	295131	363865	439834	427650	423601	381156	272233	C05607	ko00360,ko00960,ko01100,ko01110	C05607	-
Wafn003633	391.2	161.05	392.205	C18H32O9	[M-H]-	1-O-Acetyl-Glucopyranose 6-Hydroxydecanoate	Others	Saccharides	-	1	279674	291284	305283	251643	247568	212985	327572	310516	190400	183272	199846	286755	230460	210566	306072	-	-	-	-
pme2074	322.202	130.05	323.21	C18H29NO4	[M-H]-	Jasmonoyl-L-Isoleucine	Amino acids and derivatives	Amino acids and derivatives	120330-93-0	3	230040	230103	219707	171749	173668	183004	271167	272759	283836	61675.6	66804.9	61223	221421	199085	147614	C18699	ko04075	C18699	-
Waln003350	341.09	195.05	342.095	C15H18O9	[M-H]-	3-O-p-Coumaroyl Galactonic Acid*	Phenolic acids	Phenolic acids	-	2	610633	550863	569962	393394	402831	463493	282429	277493	266821	240703	202673	164005	455995	361907	418171	-	-	-	-
MWSmce301	191.029	173.02	190.027	C10H6O4	[M+H]+	Coumarin-3-carboxylic Acid	Lignans and Coumarins	Coumarins	531-81-7	3	24809.3	24809.3	24809.3	237770	266274	311118	409255	196276	217416	372603	314613	233523	428066	170291	358152	-	-	-	-
pmb2640	199.17	199.17	200.178	C12H24O2	[M-H]-	Dodecanoic acid (Lauric acid)	Lipids	Free fatty acids	143-07-7	1	300925	298574	297750	296631	277659	267728	272502	266052	281893	243336	246301	255430	305016	262894	265969	C02679	ko00061,ko01100,ko01110	C02679	-
pme2735	399.144	250.095	398.137	C15H22N6O5S	[M+H]+	S-(5'-Adenosyl)-L-methionine	Amino acids and derivatives	Amino acids and derivatives	29908-03-0	3	2.53309e+06	2.42451e+06	2.2578e+06	246941	162611	191495	316176	297646	205485	222024	215384	212113	301540	317768	375745	C00019	ko00261,ko00270,ko00330,ko00908,ko00999,ko01100,ko01110,ko01230,ko01240,ko04122	C00019	-
HX1280	359.18	151.05	358.178	C21H26O5	[M+H]+	4-methoxy machilin D	Lignans and Coumarins	Lignans	-	3	2462.78	2462.78	2462.78	19730.6	12313.9	14488.3	258573	358905	200295	48468.5	32698.2	24316.9	82427.8	71154.2	69845	-	-	-	-
Yaap003211	347.13	185.08	346.126	C15H22O9	[M+H]+	2,4,6-Trimethoxyphenol glucoside	Others	Others	-	3	37837.1	55221.3	50024.9	186508	166238	97655	233584	388203	195109	260898	231239	256764	234852	184270	260079	-	-	-	-
MWS201414	230.115	70.0659	229.106	C9H15N3O4	[M+H]+	Pro-Asn	Amino acids and derivatives	Amino acids and derivatives	107856-82-6	3	132252	77718.2	96594.5	156431	200379	106478	255816	354105	202837	189898	172933	339669	234662	113384	275665	-	-	-	-
Hmbp002498	487.144	193.05	486.137	C21H26O13	[M+H]+	Scopoletin-7-O-xylosyl(1→6)glucoside	Lignans and Coumarins	Coumarins	-	3	78410.5	26394.8	33488.2	83090	86710.4	120789	290255	332481	189613	141006	163464	140474	107146	160770	182609	-	-	CM01378	MetMap129
MW0107091	291.17	175.12	290.159	C11H22N4O5	[M+H]+	Gly-Ser-Lys	Amino acids and derivatives	Amino acids and derivatives	-	3	7313.48	36567.4	7313.48	7313.48	7313.48	7313.48	222111	332629	257225	494601	1.06904e+06	417056	198328	191947	289534	-	-	-	-
Zbfn013528	271.23	225.22	272.235	C16H32O3	[M-H]-	Beta-Hydroxypalmitic Acid*	Lipids	Free fatty acids	-	2	314040	308087	294516	286424	274352	251343	258309	271221	278938	176444	181373	183061	325028	329269	304682	-	-	-	-
pmp000910	245.12	227.11	244.11	C15H16O3	[M+H]+	Linderalactone	Terpenoids	Sesquiterpenoids	728-61-0	3	10840.7	10840.7	10840.7	10840.7	10840.7	10840.7	270140	290243	247842	10840.7	10840.7	10840.7	59915.7	54203.4	56573.2	C17425	-	C17425	-
MWS1039a	104.07	57.0342	103.063	C4H9NO2	[M+H]+	3-Amino-2-methylpropanoic acid	Amino acids and derivatives	Amino acids and derivatives	4249-19-8	3	76529.1	70677.5	75317.6	186546	178927	193175	287886	295969	221290	216136	184421	244452	182427	201231	229434	C03284	ko00280,ko01100	C03284	-
pmp001285	149.02	65.04	148.016	C8H4O3	[M+H]+	Phthalic anhydride	Phenolic acids	Phenolic acids	85-44-9	1	447059	260357	339763	253248	49389.6	273446	258142	286334	259812	446995	368829	267020	479845	255596	246948	-	-	-	-
Walp002129	373.11	211.06	372.106	C16H20O10	[M+H]+	4-Acetoxy-3-Methoxybenzoic Acid glucoside	Phenolic acids	Phenolic acids	-	3	50991.9	88109.5	31820.2	60024.2	65420.2	92543.5	237170	283064	283941	248323	153802	249192	211121	217860	192317	-	-	-	-
pme1109	152.057	135.03	151.049	C5H5N5O	[M+H]+	Guanine	Nucleotides and derivatives	Nucleotides and derivatives	73-40-5	3	123670	104681	86945.6	56097.9	50277.5	45486.1	220255	316358	265972	95725	90511.5	97427	231386	250225	189030	C00242	ko00230,ko01100,ko01232	C00242	-
Zamn006847	227.13	183.14	228.136	C12H20O4	[M-H]-	glycoric acid	Others	Others	-	3	3.84025e+06	3.7852e+06	3.40677e+06	3.47173e+06	3.20115e+06	3.13462e+06	276379	233981	288753	684815	606643	609720	1.66591e+06	1.56426e+06	1.69045e+06	-	-	-	-
pmb0530	664.116	136.062	663.109	C21H27N7O14P2	[M+H]+	Nicotinic acid adenine dinucleotide	Nucleotides and derivatives	Nucleotides and derivatives	53-84-9	3	1.0778e+06	1.92557e+06	979997	204744	197464	249828	359557	280414	157120	223167	185593	243264	389954	329754	250562	C00003	ko00190,ko00730,ko00760,ko01100,ko01240	C00003	-
MWSmce583	165.02	91.0192	166.027	C8H6O4	[M-H]-	Piperonylic acid	Organic acids	Organic acids	94-53-1	3	328343	400690	296550	333216	279556	245620	307772	249116	240072	262827	267932	208975	230339	177077	176209	-	-	-	-
Lmcp003402	479.12	317.06	478.111	C22H22O12	[M+H]+	Tamarixetin-3-O-glucoside (Tamarixin)	Flavonoids	Flavonols	27542-39-8	3	11225.2	11225.2	56126.1	283736	463428	342001	248479	327550	219908	259683	283267	270869	368684	177840	192595	-	-	-	-
Lacp005577	457.2	133.1	456.199	C22H32O10	[M+H]+	3-(3'-Hydroxybutyl)-2,4,4-trimethylcyclohexa-2,5-dienone malonyl glucoside	Terpenoids	Sesquiterpenoids	-	3	35574.5	41600.6	42376.8	135948	153366	194356	265947	311476	216151	213041	228900	326996	203789	286721	339535	-	-	-	-
Zbsp004862	509.13	347.08	508.122	C23H24O13	[M+H]+	Syringetin-3-O-glucoside*	Flavonoids	Flavonols	40039-49-4	3	42190.8	58548.8	41968.6	638093	513964	564085	269876	235529	287538	530822	434814	521008	248243	308148	367946	-	-	CM00826	MetMap109
pme0278	191.103	128.071	190.095	C7H14N2O4	[M+H]+	2,6-Diaminooimelic acid	Organic acids	Organic acids	583-93-7	3	99812.5	77103.5	75622.6	145745	165128	145570	257073	293049	241549	222022	240976	196183	174560	194293	176628	C00666	ko00300,ko00470,ko01100,ko01110,ko01230	C00666	-
MWSmce118	127.047	81.044	126.043	C5H6N2O2	[M+H]+	Imidazole-4-Acetic Acid	Alkaloids	Alkaloids	645-65-8	3	554760	580642	500092	509420	410632	349392	289253	229572	271676	315913	239860	209808	601212	398720	377542	C02835	ko00340,ko01100	C02835	-
Lmqp006559	330.34	312.33	329.329	C20H43NO2	[M+H]+	2-Amino-1,3-eicosanediol	Lipids	Sphingolipids	-	3	307265	366994	306170	276644	271401	260251	335181	226149	228490	252941	211181	230568	228689	205577	219140	-	-	-	-
MW0145862	427.2	265.16	426.19	C22H26N4O5	[M+H]+	Asn-Phe-Phe	Amino acids and derivatives	Amino acids and derivatives	-	3	78547.1	82966.7	66591.9	197795	159719	157181	276061	287741	225364	303561	246483	280378	175584	548227	446071	-	-	-	-
Lmbp000728	121.065	77.0388	120.058	C8H8O	[M+H]+	2-Phenyloxirane	Phenolic acids	Phenolic acids	20780-54-5	3	1.11574e+06	903433	961275	510557	430071	437045	296065	274925	213465	16165	16165	16165	414480	358977	309896	C20782	ko01100	C20782	-
Lajp004358	835.22	545.15	834.216	C45H38O16	[M+H]+	Bisepifisetinidol-(4β,6:4β,8)-Catechin	Flavonoids	Flavanols	-	1	74349.2	52980.4	71450.1	667054	722445	477645	280855	240682	262388	1.01389e+06	450103	340392	447348	447629	527094	-	-	-	-
Lmhp010190	522.36	184.07	521.348	C26H52NO7P	[M+H]+	LysoPC 18:1(2n isomer)	Lipids	LPC	-	1	3.94071e+07	3.85124e+07	3.88884e+07	3.3869e+06	3.42056e+06	3.26798e+06	239641	302180	241302	817538	824901	859140	5.9922e+06	7.36027e+06	7.59046e+06	-	-	-	-
Lmmn003323	271.23	225.22	272.235	C16H32O3	[M-H]-	2-Hydroxyhexadecanoic acid*	Lipids	Free fatty acids	764-67-0	2	322156	294662	303347	297710	285262	261538	252708	268188	262179	173357	160371	171370	304328	326126	308217	-	-	-	-
Lskp211218	317.12	137.06	316.116	C14H20O8	[M+H]+	osmanthuside F	Lignans and Coumarins	Lignans	-	3	57986.9	33743.9	53341.4	144515	141902	148066	317522	210486	251140	291348	275212	233137	240771	197263	205273	-	-	-	-
pme0490	124.039	78.0347	123.032	C6H5NO2	[M+H]+	Nicotinic acid (Vitamin B3)	Others	Vitamin	59-67-6	3	79789.7	87759.8	94369.4	136368	134423	155332	285401	308560	183060	201592	189063	170656	247308	205815	166152	C00253	ko00760,ko00960,ko01100,ko01110,ko01240	C00253	-
zjbp120812	425.22	365.19	424.21	C22H32O8	[M+H]+	Scutebarbolide C	Terpenoids	Ditepenoids	-	3	329630	376668	384629	265645	283181	300700	275235	256633	244706	294027	289444	291272	392702	294845	267596	-	-	-	-
Zbqn006065	285.04	133.03	286.048	C15H10O6	[M-H]-	3,5,7,2'-Tetrahydroxyflavone; Datiscetin	Flavonoids	Flavonols	480-15-9	3	824092	872154	791576	729224	727953	701179	258677	245006	269946	243898	231174	199069	243240	197894	204758	C10036	-	C10036	-
MWSHC20168	153.02	109.03	154.027	C7H6O4	[M-H]-	Methyl cumalate*	Phenolic acids	Phenolic acids	6018-41-3	3	120334	134947	118839	78403.9	110938	88980.2	295966	266400	209693	155250	163437	122887	99254.1	93557.9	112948	-	-	-	-
Latp007251	291.19	151.07	290.188	C18H26O3	[M+H]+	Normelanothyrsin A	Terpenoids	Sesquiterpenoids	-	3	1.25446e+06	1.19104e+06	1.16093e+06	353332	392072	329579	205942	328555	236148	206276	238682	247821	369084	386184	363340	-	-	-	-
MWSmce221	193.046	91.0528	192.042	C10H8O4	[M+H]+	5,7-Dihydroxy-4-methylcoumarin	Lignans and Coumarins	Coumarins	2107-76-8	3	143950	106242	134433	144657	428398	167113	270002	263777	235546	189043	226768	180076	235404	175561	198533	-	-	-	-
mws4532g	133.097	70.0658	132.09	C5H12N2O2	[M+H]+	D-Ornithine	Amino acids and derivatives	Amino acids and derivatives	348-66-3	3	42589.2	42589.2	42589.2	42589.2	42589.2	42589.2	277361	277481	212946	970048	971756	437040	845098	534338	536250	-	-	-	-
mws1361	449.109	303.05	450.116	C21H22O11	[M-H]-	Taxifolin-3-O-rhamnoside (Astilbin)	Flavonoids	Flavanonols	29838-67-3	3	698859	777217	721515	473873	549678	441706	263304	242816	258142	531552	423599	398315	379749	438073	490663	C17449	-	C17449	MetMap117
pmb0764	144.048	113.029	143.041	C6H9NOS	[M+H]+	4-Methyl-5-thiazoleethanol	Others	Others	137-00-8	3	622670	667271	555178	399499	412074	327425	241462	253124	255974	378225	317202	333807	353010	336564	394664	C04294	ko00730,ko01100,ko01240	C04294	-
mws1035	741.22	433.11	740.216	C33H40O19	[M+H]+	Kaempferol-3-O-robinoside-7-O-rhamnoside (Robinin)*	Flavonoids	Flavonols	301-19-9	2	1.03063e+06	954832	1.06247e+06	165764	239063	354993	301593	179451	269162	161797	212120	128019	193966	284434	266797	C10178	-	C10178	MetMap113,MetMap114
Lmyn011997	337.311	337.311	338.318	C22H42O2	[M-H]-	Erucic acid	Lipids	Free fatty acids	112-86-7	3	29292.8	29292.8	29292.8	311490	302472	246483	176512	310426	263082	154462	170260	189872	223700	229447	211826	C08316	ko01040	C08316	-
pme1439	165.055	119.049	164.047	C9H8O3	[M+H]+	p-Coumaric acid	Phenolic acids	Phenolic acids	501-98-4	3	3.62431e+06	3.5875e+06	3.45694e+06	1.48458e+06	1.36663e+06	965050	329710	225299	193033	274297	513353	192970	1.09488e+06	1.11335e+06	779752	C00811	ko00130,ko00350,ko00940,ko00950,ko01100,ko01110	C00811	-
Qmqp101713	197.12	133.1	196.11	C11H16O3	[M+H]+	Loliolide	Terpenoids	Monoterpenoids	5989-02-6	3	269508	322927	323153	378556	354235	405350	225870	297001	223463	417148	417369	365212	382305	285679	318954	-	-	-	-
MWS20189	301.07	286.05	300.063	C16H12O6	[M+H]+	Tectorigenin*	Flavonoids	Isoflavones	548-77-6	1	617480	521757	568980	158133	208835	203051	207940	271028	266828	130864	162349	164604	232577	261825	251469	C10534	-	C10534	MetMap112
Lhmp122112	497.31	335.26	496.304	C27H44O8	[M+H]+	5-Pregnene-3,17,20-triol-20-O-glucoside	Steroids	Steroid	-	3	1.30719e+07	1.34569e+07	1.38323e+07	2.53392e+06	2.74292e+06	2.66029e+06	224497	312667	208342	240253	306254	348671	3.90629e+06	6.37032e+06	6.91899e+06	-	-	-	-
Lcwp000595	265.14	119.08	264.136	C15H20O4	[M+H]+	9alpha-Hydroxy-11beta,13-Dihydrozaluzanin C	Terpenoids	Sesquiterpenoids	-	3	109966	147807	205973	174428	237746	178528	264887	235128	244335	254059	216082	267138	298539	244313	263776	-	-	-	-
Xmyp004945	757.22	287.06	756.211	C33H40O20	[M+H]+	Kaempferol-3-O-(6''-Rhamnosyl-2''-Glucosyl)Glucoside (Camelliaside A)	Flavonoids	Flavonols	135095-52-2	3	343151	300444	297939	130157	81660.3	186034	305949	166128	271799	209380	129632	146291	290029	196814	139263	-	-	CM00508	MetMap113
Lmmp001673	302.12	140.07	301.116	C13H19NO7	[M+H]+	2-Ethyl-3-methylmaleimide-N-glucoside	Alkaloids	Alkaloids	-	2	386262	410693	411436	28909.6	28909.6	28909.6	254430	299952	183449	28909.6	28909.6	28909.6	281099	263959	411109	-	-	-	-
Lmmn002260	551.213	389.167	552.221	C27H36O12	[M-H]-	5'-Methoxyisolariciresinol-9'-O-glucoside	Lignans and Coumarins	Lignans	-	3	170344	195249	98111.6	149760	108998	198875	207318	195406	333020	221689	175980	201117	267183	174654	230374	-	-	-	-
Lmdp003808	317.07	302.04	316.058	C16H12O7	[M+H]+	Azaleatin (5-O-Methylquercetin)	Flavonoids	Flavonols	529-51-1	3	34347.8	31231.1	44609.9	300164	263274	233235	237552	226596	268332	183818	261406	167944	278238	171953	165974	C10022	-	C10022	MetMap117
Zbhp006013	503.12	255.07	502.111	C24H22O12	[M+H]+	Chrysin 7-(6-O-malonylglucoside)	Flavonoids	Flavones	-	1	167506	170860	181067	367816	377816	360246	217124	282268	232717	299526	292750	340908	161752	208471	221014	-	-	CM00883	MetMap110
MW0146035	319.13	301.12	318.118	C11H18N4O7	[M+H]+	Asp-Asn-Ala	Amino acids and derivatives	Amino acids and derivatives	-	3	83905.2	36490.1	49584.8	144719	150891	156877	238071	251931	241711	337961	243840	263535	219206	250140	173008	-	-	-	-
pmp000548	301.071	286.047	300.063	C16H12O6	[M+H]+	Pratensein*	Flavonoids	Isoflavones	2284-31-3	1	616477	551559	250645	206453	224239	173123	192942	273414	262104	137016	159308	158037	225873	298889	263437	C10520	ko00943	C10520	-
Zmhp003514	301.072	286.054	300.063	C16H12O6	[M+H]+	6,7,8-Tetrahydroxy-5-methoxyflavone*	Flavonoids	Flavones	-	1	613854	563544	565833	192026	237935	185882	231902	232142	263006	143972	164106	166786	204852	269680	165546	-	-	-	-
Wdxn002881	655.33	493.28	656.341	C33H52O13	[M-H]-	cynapanoside G	Steroids	Steroid	-	3	177897	79256.8	34341	149693	30720.6	119248	317247	296664	111685	320330	451671	255877	324070	360094	338937	-	-	-	-
MW0151040	431.2	323.16	430.196	C20H26N6O5	[M+H]+	His-Phe-Gln	Amino acids and derivatives	Amino acids and derivatives	-	3	78838.1	67658.8	68736.9	124497	123654	120407	254317	247650	221588	217510	221872	190324	162339	190303	159615	-	-	-	-
Lcgn000239	521.202	491.192	522.21	C26H34O11	[M-H]-	dihydrodehydrodiconiferyl alcohol-9-O-β-D-glucopyranoside	Lignans and Coumarins	Lignans	-	3	390072	412625	277577	338065	302098	320323	191960	229964	301108	243458	279729	191666	389406	363119	429392	-	-	-	-
Lmmp002796	627.16	319.05	626.148	C27H30O17	[M+H]+	Gossypetin-3-O-rutinoside	Flavonoids	Flavonols	-	1	37007.4	31409.6	45005.3	330703	295051	313835	231813	277232	213973	278557	367683	298820	211541	226238	192303	-	-	-	-
MWSmce039	124.037	80.0495	123.032	C6H5NO2	[M+H]+	Isonicotinic acid	Others	Vitamin	55-22-1	3	12883.6	12883.6	12883.6	80325.5	64417.9	76308.9	241007	198131	283812	12883.6	12883.6	12883.6	153410	116646	103552	C07446	-	C07446	-
Zbsp003857	479.116	317.065	478.111	C22H22O12	[M+H]+	3'-O-Methyltricetin-5-O-glucoside*	Flavonoids	Flavones	-	2	162819	342054	191822	547816	570275	600589	215938	292423	214576	251720	243296	262127	238448	357008	321403	-	-	-	-
Zmdn006214	487.12	283.06	488.132	C24H24O11	[M-H]-	Physcion-8-O-(6-acetyl)-glucoside	Quinones	Anthraquinone	-	2	432401	363929	470486	499107	466218	542523	252212	253014	216888	427615	406577	476907	1.01148e+06	1.33958e+06	1.49258e+06	-	-	-	-
Labn002107	463.11	168.01	464.117	C18H24O14	[M-H]-	galloyl xylosyl glucoside	Phenolic acids	Phenolic acids	-	2	183993	171988	218672	169855	243887	205120	272706	233941	215022	174033	162106	185416	223047	244057	235392	-	-	-	-
MWSmce016	138.052	78.0328	137.048	C7H7NO2	[M+H]+	Nicotinic Acid Methyl Ester(Methyl Nicotinate)	Alkaloids	Pyridine alkaloids	93-60-7	3	91772.5	107084	57033.1	169883	159368	183996	222640	259491	238452	166143	126460	162023	169948	152820	167291	-	-	-	-
MWSmce549	303.252	57.0702	302.246	C17H34O4	[M+H]+	1-Monomyristin	Lipids	Glycerol ester	589-68-4	3	215596	253511	249046	224816	256126	185828	315212	219773	183951	252538	276673	319616	270038	181641	173479	-	-	-	-
pmc0066	333.06	137.05	332.052	C10H13N4O7P	[M+H]+	2'-Deoxyinosine-5'-monophosphate	Nucleotides and derivatives	Nucleotides and derivatives	3393-18-8	3	221374	236309	205595	142994	99109	123358	332587	124804	258487	128234	80741.8	116911	139065	79128.6	111943	C06196	ko00230,ko01232	C06196	-
Zmhn001970	389.124	227.079	390.132	C20H22O8	[M-H]-	Piceid (3,4',5-Trihydroxystilbene-3-O-glucoside)*	Others	Stilbene	27208-80-6	3	1.10183e+06	812266	1.14214e+06	648632	767894	659437	258689	219831	232158	337244	401719	451070	426393	306609	297095	C10275	-	C10275	-
Lmyp002919	358.11	178.05	357.106	C15H19NO9	[M+H]+	2-Hydroxy-7-methoxy-1,4-benzoxazin-3(2H)-one glucoside (HMBOA glucoside)	Alkaloids	Alkaloids	17622-26-3	3	2.30599e+06	2.67788e+06	2.61714e+06	828420	715630	697067	248470	209052	252869	416429	337060	252092	997869	740171	970948	-	-	-	-
Cmyp007180	181.12	107.09	180.115	C11H16O2	[M+H]+	Dihydroactinidiolide	Terpenoids	Monoterpenoids	17092-92-1	1	550490	484751	557954	283387	232050	234413	220630	294934	193088	379989	354547	353506	453442	279840	233202	-	-	-	-
pmp000001	301.071	286.047	300.063	C16H12O6	[M+H]+	Hispidulin (5,7,4'-Trihydroxy-6-methoxyflavone)*	Flavonoids	Flavones	1447-88-7	1	612649	674603	564723	193033	189788	207816	191920	286401	228242	143197	148056	154659	232921	300705	250770	C10058	-	C10058	-
pmn001681	165.092	149.061	166.099	C10H14O2	[M-H]-	1-(4-Methoxyphenyl)-1-propanol	Phenolic acids	Phenolic acids	5349-60-0	3	216970	286272	212184	178336	220589	139306	147633	415916	142236	178164	189371	149405	211790	140487	132239	-	-	-	-
mws0126	524.37	184.07	523.364	C26H54NO7P	[M+H]+	LysoPC 18:0	Lipids	LPC	19420-57-6	1	148743	168434	162475	253731	247026	228529	197991	187066	320058	144225	123528	142748	129254	143060	139306	-	-	-	-
pmb0751	321.097	147.044	320.09	C16H16O7	[M+H]+	Trans-5-O-(p-Coumaroyl)shikimate	Phenolic acids	Phenolic acids	-	3	339431	393084	277208	106159	109976	117413	254042	240708	209838	150786	145677	187477	140593	158363	184894	C02947	ko00940,ko00941,ko00945,ko01100,ko01110	C02947	-
Lmyn002403	313.09	101.02	314.1	C14H18O8	[M-H]-	Mandelic acid-β-glucoside	Phenolic acids	Phenolic acids	-	2	157636	154973	179486	130079	137308	125971	256384	237464	208476	225705	203992	216930	213818	157551	197859	-	-	-	-
Lmlp002990	595.17	313.07	594.159	C27H30O15	[M+H]+	Isosaponarin(Isovitexin-4'-O-glucoside)	Flavonoids	Flavones	19416-87-6	2	96911.6	69750.1	64886.6	123295	154004	119108	254600	255930	190878	119348	104791	163081	152539	171105	176058	-	-	-	-
Lmcp003788	479.12	317.06	478.111	C22H22O12	[M+H]+	Isotamarixin*	Flavonoids	Flavonols	-	2	172118	204781	158125	417449	458328	523048	214736	222612	262593	303264	293739	272055	202757	285872	258175	-	-	-	-
MWS201415	231.098	70.0659	230.09	C9H14N2O5	[M+H]+	Pro-Asp	Amino acids and derivatives	Amino acids and derivatives	85227-98-1	3	200336	190743	168628	16873.7	23884.1	34216.4	256440	185194	258229	338948	393822	314582	215143	184484	219282	-	-	-	-
MWSmce331	102.054	56.0498	101.048	C4H7NO2	[M+H]+	Azetidine-2-carboxylic acid*	Alkaloids	Alkaloids	2517-04-6	3	357782	327856	272813	145117	145854	119508	263762	205421	229608	300007	295094	270425	363913	261564	238961	C08267	-	C08267	-
pmn001338	445.08	283	446.085	C21H18O11	[M-H]-	Rhein-8-O-glucoside	Quinones	Anthraquinone	34298-86-7	3	388950	271255	350237	277508	450283	388779	241921	160161	294926	147848	224939	100542	203053	273821	153147	-	-	-	-
Lmzn001983	375.13	135.045	376.137	C16H24O10	[M-H]-	D-Threo-guaiacylglycerol-7-O-β-D-glucoside	Phenolic acids	Phenolic acids	-	3	277356	217455	206960	215106	204544	215807	193320	266519	234948	219855	180113	238380	184838	191625	283503	-	-	-	-
Lhdp120307	403.19	193.12	402.189	C19H30O9	[M+H]+	Bridelionoside A	Terpenoids	Monoterpenoids	-	3	127920	156145	113550	115956	198125	150984	218455	198217	278090	298756	331002	325423	154429	177772	253360	-	-	-	-
MWSmce587	183.065	165.056	182.058	C9H10O4	[M+H]+	2,6-Dimethoxybenzoic acid	Phenolic acids	Phenolic acids	1466-76-8	3	17133.7	12282.3	18764.7	146278	125393	147515	216548	252451	224498	173130	130708	180876	270645	266722	253826	-	-	-	-
Lmqp000329	296.07	104.11	295.057	C8H14N3O7P	[M+H]+	5-Aminoimidazole ribonucleotide	Nucleotides and derivatives	Nucleotides and derivatives	25635-88-5	1	796458	627430	657028	625702	692149	585514	213955	239989	238918	119994	168374	158934	296136	314866	331518	C03373	ko00230,ko00730,ko00860,ko01100,ko01110,ko01240	C03373	-
pmn001370	681.24	519.188	682.247	C32H42O16	[M-H]-	Pinoresinol-4,4'-O-diglucoside	Lignans and Coumarins	Lignans	63902-38-5	3	479932	356140	437869	301733	416846	312499	262560	227339	202047	169722	171230	154406	332556	474922	520968	-	-	-	-
Hmln001931	681.243	357.134	682.247	C32H42O16	[M-H]-	Matairesinol-4,4'-O-diglucoside	Lignans and Coumarins	Lignans	-	3	334705	436448	477052	347299	564451	441574	222979	222567	244766	203455	244180	205739	389564	659699	431431	-	-	-	-
HJN046	863.186	575.119	864.19	C45H36O18	[M-H]-	Aesculitannin A	Tannins	Tannin	-	3	335961	377755	229008	306353	197719	395701	308645	208989	172281	220747	276870	312423	239279	182728	238845	-	-	-	-
Wasn004983	435.09	153.02	436.101	C20H20O11	[M-H]-	5-Galloyl-6-O-Benzoyl Glucose	Phenolic acids	Phenolic acids	-	1	115492	54262.3	94370	65200.3	85629.2	69140.7	247685	181417	259142	184341	132326	121863	122319	107590	181554	-	-	-	-
Lcsp001671	192.06	146.06	191.058	C10H9NO3	[M+H]+	2-oxindole-3-acetic acid	Alkaloids	Plumerane	2971-31-5	3	500949	448648	671130	154140	142736	144211	214195	259810	213127	209291	223885	218383	261356	212695	250112	C22202	ko00380	C22202	-
MW0144558	347.15	175.07	346.149	C13H22N4O7	[M+H]+	Ala-Glu-Gln	Amino acids and derivatives	Amino acids and derivatives	-	3	67030.5	68009.2	75650.8	259420	232363	304933	248063	218339	220049	276744	252305	157938	225336	228074	245848	-	-	-	-
Lskp211446	489.36	443.35	488.35	C30H48O5	[M+H]+	2,3,19-Trihydroxyolean-12-en-28-oic acid (Arjunic acid)	Terpenoids	Triterpene	31298-06-3	2	932.419	932.419	932.419	932.419	932.419	932.419	211975	262309	208280	932.419	932.419	932.419	36873.1	44525.1	42859.5	-	-	-	-
MWSslk235	181.072	59.0142	182.079	C6H14O6	[M-H]-	Allitol	Others	Saccharides	488-44-8	3	111055	105285	144566	96407.7	127205	114762	205989	228801	246719	113141	173471	140327	148277	119877	150707	-	-	-	-
HJN104	481.14	319.08	482.106	C21H22O13	[M-H]-	Dihydromyricetin-3-O-glucoside	Flavonoids	Flavanonols	-	3	46856.8	51353.6	45777	81907.3	41975.8	83498.6	254393	145689	281018	212406	153547	193894	104436	117965	221623	-	-	CM00808	MetMap109
MWSHC2067	139.039	65.0386	138.032	C7H6O3	[M+H]+	Protocatechualdehyde	Others	Aldehyde compounds	139-85-5	3	208303	161524	184142	590944	1.6278e+06	552219	211800	207219	261450	308356	289085	319546	460903	388558	353397	C16700	ko00950	C16700	-
Hmzp003994	479.12	317.08	478.111	C22H22O12	[M+H]+	Pedaliin*	Flavonoids	Flavones	22860-72-6	2	177469	290991	215769	489870	536028	326260	223790	241989	214572	283184	291103	321403	269526	304316	264758	-	-	CM00897	MetMap110
MWS1771	196.097	91.0546	195.089	C10H13NO3	[M+H]+	L-Tyrosine methyl ester	Amino acids and derivatives	Amino acids and derivatives	1080-06-4	3	128678	92939.3	102749	126297	115416	89367.3	237386	234884	204946	224236	246749	254944	156242	178055	185199	C03404	-	C03404	-
MW0149642	376.14	208.09	375.139	C13H21N5O8	[M+H]+	Gln-Asp-Asn	Amino acids and derivatives	Amino acids and derivatives	-	3	15286.6	7877.84	2434.05	252545	238042	198980	355059	244444	77146.7	400422	296246	278707	127080	159810	175000	-	-	-	-
Waxn004840	631.14	469.11	632.138	C29H28O16	[M-H]-	1,5-O-dicaffeoyl-3-O-maloyl-quinic acid	Phenolic acids	Phenolic acids	-	3	72692.6	101751	49587.7	58840.2	97424	48158.7	199762	175199	301652	390378	296215	306529	445147	388608	365696	-	-	-	-
Lmcp002302	312.13	180.088	311.123	C12H17N5O5	[M+H]+	N6-(2-Hydroxyethyl)adenosine*	Nucleotides and derivatives	Nucleotides and derivatives	4338-48-1	3	309023	255033	305337	346406	319995	357689	279909	230696	165263	1.14801e+06	1.00533e+06	1.05943e+06	468287	363933	404299	-	-	-	-
Saln004708	361.15	199.1	362.158	C16H26O9	[M-H]-	1-O-Glucopyranosylamplexine	Terpenoids	Monoterpenoids	-	3	210352	194180	240110	219274	171214	159515	211409	256531	204961	197233	170693	264619	213114	194208	177982	-	-	-	-
Ylyn013283	487.34	487.34	488.35	C30H48O5	[M-H]-	orthosphenic acid	Terpenoids	Triterpene	86632-20-4	3	47470.5	41760.6	50949.7	55425.2	51250.7	57106.7	242775	191357	238225	229921	168553	250216	87184.2	137969	136595	-	-	-	-
pme3732	244.093	112.05	243.085	C9H13N3O5	[M+H]+	Cytidine	Nucleotides and derivatives	Nucleotides and derivatives	65-46-3	3	423465	427288	371298	167065	109927	130300	245830	191664	234596	160082	140679	131330	201603	175465	187834	C00475	ko00240,ko01100,ko01232,ko02010	C00475	-
pmb2406	510.355	184.073	509.348	C25H52NO7P	[M+H]+	LysoPC 17:0	Lipids	LPC	50930-23-9	3	41789.3	42633	40678.4	149258	141601	145481	201095	189469	280116	101979	97770.7	115370	79809.5	94992.3	104086	-	-	-	-
pmn001694	329.23	229.15	330.241	C18H34O5	[M-H]-	9,10,13-Trihydroxy-11-Octadecenoic Acid	Lipids	Free fatty acids	29907-57-1	1	1.02775e+06	1.03174e+06	961717	772368	706890	739766	234493	195546	240517	184129	161884	139219	507259	389757	338035	C14835	ko00591	C14835	-
Wbjp002336	319.13	301.12	318.122	C16H18N2O5	[M+H]+	N,N-diethyl-5-hydroxytryptamineoxalate	Alkaloids	Alkaloids	-	3	75376.5	53429.7	54715.4	119126	133713	138811	191062	297563	180169	259478	248592	256367	168001	264483	157851	-	-	-	-
Wbtn006721	285.04	133.03	286.048	C15H10O6	[M-H]-	6,8-dihydroxy-3-methyl-9-oxoxanthene-1-carboxylic acid	Others	Ketone compounds	-	1	857322	726710	815039	820791	640995	702528	227505	217655	221066	211411	214273	218202	223725	195661	202440	-	-	-	-
pme3967	312.13	180.088	311.123	C12H17N5O5	[M+H]+	2-(Dimethylamino)guanosine*	Nucleotides and derivatives	Nucleotides and derivatives	2140-67-2	3	353295	290385	284972	364125	322480	318731	250526	231579	183722	1.14974e+06	1.13803e+06	990642	472914	443734	493065	-	-	-	-
pmp000237	579.135	283.06	578.127	C26H26O15	[M+H]+	Apigenin-6-C-(2''-glucuronyl)xyloside	Flavonoids	Flavones	-	3	174771	170974	144163	361449	351058	346829	234912	217138	211476	281844	334866	310079	194880	298274	266776	-	-	-	-
pmb0496	307.18	177.05	306.169	C15H22N4O3	[M+H]+	N-Feruloylagmatine	Alkaloids	Phenolamine	-	3	61198.4	48524.1	60652.1	2.81931e+06	2.35336e+06	1.93804e+06	311973	266983	84535.1	1.22534e+06	979249	811056	574449	701642	735829	C18325	ko00999,ko01100,ko01110	C18325	-
MW0110277	336.17	161.05	337.175	C15H23N5O4	[M-H]-	Kyotorphin	Amino acids and derivatives	Amino acids and derivatives	70904-56-2	3	29210.2	26531.6	28629.6	5306.32	5306.32	5306.32	249313	210478	203372	145597	178338	165617	196972	205055	171196	C02993	-	C02993	-
Wmmp000173	937.096	463.095	938.102	C41H30O26	[M-H]-	eugeniin	Tannins	Tannin	-	3	146874	162570	113690	179913	125822	157842	237299	216707	208981	206224	179440	201521	287657	246520	277230	-	-	-	-
HJKP000649	136.07	91.05	135.068	C8H9NO	[M+H]+	N-benzylformamide	Alkaloids	Alkaloids	6343-54-0	2	478691	429347	317821	164109	135995	186562	173084	296929	192934	881982	546862	642000	624560	391855	475737	C15561	-	C15561	-
Zmyn000155	173.105	131.083	174.1	C7H14N2O3	[M-H]-	N-α-Acetyl-L-ornithine	Amino acids and derivatives	Amino acids and derivatives	6205-08-9	3	4607.42	921.484	921.484	921.484	4914.94	921.484	199127	237862	225386	517669	536575	472298	273532	227343	239210	C00437	ko00220,ko01100,ko01110,ko01210,ko01230	C00437	-
Zbdp002220	333.12	171.06	332.111	C14H20O9	[M+H]+	2,6-Dimethoxypydroquinone-1-O-glucoside	Flavonoids	Other Flavonoids	-	1	69409.4	53418.4	51311.3	145305	174469	137925	217123	235114	206575	291175	199281	203938	268985	212700	181060	-	-	-	-
Walp007192	406.35	300.29	405.345	C22H47NO5	[M+H]+	2-aminodocoSane-1,6,19,20,21-pentaol	Lipids	Sphingolipids	-	2	343340	268613	272096	290577	263075	292562	253064	230034	173020	257628	285670	240145	223290	300234	290473	-	-	-	-
Zasp102439	118.06	91.05	117.058	C8H7N	[M+H]+	m-Aminophenylacetylene	Alkaloids	Alkaloids	54060-30-9	3	426066	377923	337699	418769	411301	343647	214938	244974	194801	492436	482357	364671	548854	403643	343202	-	-	-	-
pme3827	198.08	152.07	197.069	C9H11NO4	[M+H]+	3,4-Dihydroxy-L-phenylalanine (L-Dopa)	Amino acids and derivatives	Amino acids and derivatives	59-92-7	3	78184.1	73454.7	93296.6	365803	339415	358738	215866	244940	192850	395791	370610	423283	234851	248072	304017	C00355	ko00350,ko00950,ko00965,ko01100,ko01110	C00355	-
pme0122	189.123	126.091	188.116	C8H16N2O3	[M+H]+	N6-Acetyl-L-lysine	Amino acids and derivatives	Amino acids and derivatives	692-04-6	3	206291	381039	172077	29064.2	29064.2	29064.2	216274	277992	159370	320634	330347	306723	177303	155099	157604	C02727	ko00310,ko01100	C02727	-
Lazn002158	329.122	121.028	328.116	C15H20O8	[M+H]+	3,4'-Dihydroxypropiophenone glucoside*	Phenolic acids	Phenolic acids	-	3	123444	108154	152615	143851	94811.2	73175	196828	264923	191737	124712	115458	135133	144291	122660	140167	-	-	-	-
Latp009543	343.15	163.07	342.146	C20H22O5	[M+H]+	Virgaurenolide A	Terpenoids	Sesquiterpenoids	-	3	187308	142626	173688	216285	207635	222940	226038	199877	225877	222813	180756	211811	122249	190544	228988	-	-	-	-
Hmhn002787	443.19	161.04	444.2	C21H32O10	[M-H]-	Dihydrophaseic acid-O-β-D-glucoside	Terpenoids	Sesquiterpenoids	-	1	165521	169225	147857	151043	236976	161768	222391	197222	230736	174537	185019	200154	183589	190686	247705	-	-	-	-
Zmcp002924	611.16	287.05	611.161	C27H31O16+	[M]+	Cyanidin 3-O-sophoroside	Flavonoids	Anthocyanidins	38820-68-7	3	1.0905e+06	1.04012e+06	746538	26194.3	26194.3	26194.3	250278	202761	188660	26194.3	26194.3	26194.3	287253	428819	253982	C16306	ko00942	C16306	-
Zmjp000624	168.065	150.054	167.058	C8H9NO3	[M+H]+	Pyridoxal	Others	Vitamin	66-72-8	3	180804	187739	195812	198087	226861	225257	208815	209126	219149	200577	233617	176498	298610	231338	219140	C00250	ko00750,ko01100,ko01240	C00250	-
Lmyp005841	417.118	255.059	416.111	C21H20O9	[M+H]+	Chrysin-7-O-glucoside*	Flavonoids	Flavones	31025-53-3	2	33204.2	38657.3	37430.9	270960	287746	322075	186795	247007	201331	336529	309540	302473	116158	176995	194452	-	-	CM00874	MetMap110
pmn001511	285.098	123.045	286.105	C13H18O7	[M-H]-	3-Hydroxy-5-Methylphenol-1-O-Glucoside	Phenolic acids	Phenolic acids	-	3	3540.16	17700.8	3540.16	100490	79600.8	96387.2	195425	223381	213920	266477	203209	258583	64112.3	133222	157685	-	-	-	-
Laxp009625	315.09	300.06	314.079	C17H14O6	[M+H]+	4,6-Dihydroxy-2-(4-Hydroxy-3-Methoxybenzylidene)-7-Methylbenzofuran-3(2h)-One	Flavonoids	Other Flavonoids	-	3	4516.99	4516.99	4516.99	33486.2	37354.5	40967.4	181229	275897	175401	4516.99	4516.99	4516.99	68665.4	69591.6	63388.9	-	-	-	-
MWSHC20110	301.07	286.05	300.063	C16H12O6	[M+H]+	8-Methoxyapigenin*	Flavonoids	Flavones	57096-02-3	1	626216	564840	581668	210925	237741	185155	203598	269322	159560	140168	146635	161123	239696	259329	295245	-	-	-	-
Lmbn005172	165.06	119.05	166.063	C9H10O3	[M-H]-	2,6-Dimethoxybenzaldehyde	Others	Aldehyde compounds	3392-97-0	2	473626	34369.9	474686	344845	326644	345809	209947	194421	227198	275825	301000	315050	356419	269190	213347	-	-	-	-
Zmjp004795	301.072	286.046	300.063	C16H12O6	[M+H]+	6-Hydroxywogonin*	Flavonoids	Flavones	-	1	603952	606688	567834	184987	222871	177885	181278	277164	169086	125936	144994	123335	236121	270732	290734	-	-	CM00893	MetMap110
mws0255	112.05	95.0239	111.043	C4H5N3O	[M+H]+	Cytosine	Nucleotides and derivatives	Nucleotides and derivatives	71-30-7	3	791763	804746	834672	219753	181013	195650	199816	230218	196579	178750	182017	182056	408516	311956	322137	C00380	ko00240,ko01100,ko01232	C00380	-
Zmsp000380	326.15	164.09	325.137	C12H23NO9	[M+H]+	6-O-α-D-galactosyl-1-deoxynojirimycin	Alkaloids	Piperidine alkaloids	-	3	149393	138403	122677	242354	216556	164848	226790	221193	178030	343331	278024	378632	246214	311598	245375	-	-	-	-
Xmbp001692	171.028	81.0332	170.022	C7H6O5	[M+H]+	2,4,6-Trihydroxybenzoic acid	Phenolic acids	Phenolic acids	83-30-7	3	115773	139342	113625	131872	124899	167029	239843	185442	200676	205317	207085	173095	162970	154090	136861	-	-	-	-
Lcyn000106	551.18	193.05	552.184	C26H32O13	[M-H]-	Dichotomoside A	Lignans and Coumarins	Lignans	-	3	212913	198674	221292	206315	144430	168786	187493	204715	230138	201471	108050	180889	207652	215030	231753	-	-	-	-
Lacn005311	533.17	371.11	534.174	C26H30O12	[M-H]-	Phellatin	Flavonoids	Flavonols	-	3	99735.1	69860.6	101385	98058.2	56327.9	99240.6	241385	179114	201809	110770	139041	120723	279073	143404	200929	-	-	-	-
MW0151039	406.16	259.11	405.147	C18H23N5O4S1	[M+H]+	His-Phe-Cys	Amino acids and derivatives	Amino acids and derivatives	-	3	2.37801e+07	2.23562e+07	2.50346e+07	5.71188e+06	5.77812e+06	5.33758e+06	244869	214416	160476	2.22907e+06	1.93501e+06	1.76489e+06	4.22087e+06	4.55127e+06	4.44655e+06	-	-	-	-
Zmcp002986	773.21	287.06	773.213	C33H41O21+	[M]+	Cyanidin-3-O-sophoroside-5-O-glucoside	Flavonoids	Anthocyanidins	47888-56-2	3	820048	1.01123e+06	875156	310988	357277	320433	188660	217100	213309	249290	188662	221880	280617	332759	353490	-	-	-	-
pmn001650	1153.26	575.11	1154.27	C60H50O24	[M-H]-	Cinnamtannin B2	Tannins	Tannin	88038-12-4	3	197295	178898	110325	294027	266867	306525	254172	206965	157447	241187	601968	306439	211621	186747	292006	C17629	-	C17629	-
pme0010	106.05	70.0287	105.043	C3H7NO3	[M+H]+	L-Serine	Amino acids and derivatives	Amino acids and derivatives	56-45-1	3	129755	92271.8	94787	18454.4	18454.4	18454.4	217893	189495	207151	18454.4	18454.4	18454.4	176595	136676	150224	C00065	ko00260,ko00261,ko00270,ko00460,ko00470,ko00564,ko00600,ko00630,ko00920,ko00970,ko01100,ko01110,ko01200,ko01230,ko01240,ko02010	C00065	-
Ysjn000603	188.056	114.056	189.064	C7H11NO5	[M-H]-	2-Amino-6-oxoheptanedioic acid	Alkaloids	Alkaloids	75650-93-0	3	189715	133937	176946	174714	162448	173249	191221	192635	230589	239184	220641	231448	237971	230535	172531	C03871	ko00300,ko01100,ko01110,ko01230	C03871	-
pme2527	133.097	116.071	132.09	C5H12N2O2	[M+H]+	L-Ornithine	Amino acids and derivatives	Amino acids and derivatives	70-26-8	3	97808.9	100685	77768.1	15553.6	15553.6	15553.6	226831	183978	203020	466250	445069	404920	375817	223395	262340	C00077	ko00220,ko00330,ko00470,ko00480,ko01100,ko01110,ko01210,ko01230,ko02010	C00077	-
Lahp003147	219.15	131.05	218.142	C13H18N2O	[M+H]+	N,N-cinnamoylbutanediamine*	Alkaloids	Phenolamine	-	3	117608	11197.1	11197.1	141795	194936	132853	185272	260433	164787	170298	196771	172429	204396	131593	103479	-	-	-	-
Zmcp002839	789.21	303.05	789.208	C33H41O22+	[M]+	Delphinidin-3,5,3'-Tri-O-glucoside	Flavonoids	Anthocyanidins	-	3	131569	111783	92801.6	173458	209785	193732	178043	211081	220390	222832	225550	230956	135353	197471	167581	C16314	ko00942	C16314	-
Zbqn004234	250.07	164.07	251.079	C12H13NO5	[M-H]-	N-(malonyl)phenylalanine	Amino acids and derivatives	Amino acids and derivatives	-	1	152716	158497	165817	142596	138513	104177	259405	188737	160677	130288	153241	170354	139470	144894	122560	-	-	-	-
HJN051	623.16	315.05	624.169	C28H32O16	[M-H]-	Tamarixetin-3-O-rutinoside	Flavonoids	Flavonols	-	2	270319	217678	229987	184656	168880	183200	206618	188220	213834	121238	95525.1	127666	423098	329119	314820	-	-	-	-
MW0158647	460.17	152.06	459.164	C22H25N3O8	[M+H]+	Tyr-Tyr-Asp	Amino acids and derivatives	Amino acids and derivatives	-	3	61137.2	49529.7	74855.1	52366.9	71496.8	73534.4	166788	290923	150247	146196	125428	128959	109840	127323	92413	-	-	-	-
pme0183	152.057	135.03	151.049	C5H5N5O	[M+H]+	Isoguanine	Nucleotides and derivatives	Nucleotides and derivatives	3373-53-3	3	134964	157717	117007	14043.5	14043.5	14043.5	181023	230530	196160	70217.3	99941.2	112725	203434	172776	152785	-	-	-	-
Lmmp002143	567.1	319.05	566.091	C24H22O16	[M+H]+	Gossypetin-3-O-(6''-malonyl)glucoside*	Flavonoids	Flavonols	-	1	4058.87	20294.3	4058.87	1.76194e+06	1.99e+06	2.10662e+06	184440	163147	259476	725186	868022	767762	612572	746940	741241	-	-	-	-
pme2529	163.061	101.024	164.069	C6H12O5	[M-H]-	1,5-Anhydro-D-glucitol	Others	Saccharides	154-58-5	3	264884	188216	310729	273864	198386	214943	197689	202696	206243	195501	186145	163166	296204	247002	241150	C07326	-	C07326	-
Qmyp081607	359.13	121.1	358.126	C16H22O9	[M+H]+	10-Deoxygeniposidic acid	Terpenoids	Monoterpenoids	-	3	43038.2	45941.5	49394.5	97874.2	66309.3	59986.8	222770	196216	187490	158278	106116	154315	133522	99096.3	107239	C11672	ko00902,ko01110	C11672	-
Zmhn001934	417.12	255.07	418.126	C21H22O9	[M-H]-	Polygonimitin B	Flavonoids	Other Flavonoids	-	3	19444.9	19444.9	19444.9	19444.9	19444.9	19444.9	215700	209568	178794	97224.3	100532	148295	138259	144074	138490	C17809	-	C17809	-
Lmpp005784	465.103	333.072	464.096	C21H20O12	[M+H]+	6-Methoxyquercetin-3-O-Xyloside	Flavonoids	Flavonols	-	3	6318.46	9589.77	20227.7	717560	695588	790754	191115	194041	217432	595213	670686	596438	359411	446232	438828	-	-	CM00566	MetMap116
Wbmp003187	358.2	358.2	357.194	C21H27NO4	[M+H]+	Hetidine	Alkaloids	Alkaloids	-	3	1.9713e+06	984260	1.6015e+06	398315	355287	322888	225494	235738	138961	229225	225676	273727	747522	345498	443923	-	-	-	-
pme1654	209.119	59.0151	210.126	C12H18O3	[M-H]-	Jasmonic acid	Organic acids	Organic acids	77026-92-7	3	469645	493253	463240	442712	457501	483334	206696	194350	198091	51918	51516.4	46579.1	334025	311755	351486	C08491	ko00592,ko01100,ko01110,ko04075	C08491	-
Zbqn003748	216.088	130.086	217.095	C9H15NO5	[M-H]-	N-malonylleucine	Amino acids and derivatives	Amino acids and derivatives	-	3	49506.6	68597.1	55544.4	103469	79392.5	90153	198656	205406	194400	84575.6	138403	119399	126085	112004	90726.2	-	-	-	-
mws1422	275.09	107.05	274.084	C15H14O5	[M+H]+	Epiafzelechin	Flavonoids	Flavanols	24808-04-6	1	44340.8	46059.3	32410.4	1.34423e+06	1.21758e+06	1.08779e+06	164676	209294	221916	852830	769239	761074	746731	724186	587151	C12128	ko00941,ko01110	C12128	-
Waxn005042	631.14	469.11	632.138	C29H28O16	[M-H]-	1,4-O-dicaffeoyl-3-O-maloyl-quinic acid	Phenolic acids	Phenolic acids	-	3	70360.1	72837.7	64353.3	44000.5	49233.2	50446.4	200810	163928	231058	302677	338675	265267	408230	364796	337016	-	-	-	-
Smgp104547	547.23	385.17	546.221	C27H34N2O10	[M+H]+	3β-Isodihydrocadambine	Alkaloids	Plumerane	62014-69-1	3	226762	34776.7	22895.8	402100	108008	99916.5	182193	218194	194615	216984	173542	298770	128938	169824	173542	-	-	-	-
Wcfp007836	302.305	88.075	301.298	C18H39NO2	[M+H]+	Tetradecyldiethanolamine	Alkaloids	Alkaloids	18924-66-8	3	188788	235731	198439	236902	215582	237795	163259	253876	171082	291564	205435	286504	189707	211682	204650	-	-	-	-
Zbsp005521	417.12	255.07	416.111	C21H20O9	[M+H]+	Chrysin-5-O-glucoside (Toringin)*	Flavonoids	Flavones	1329-10-8	2	56087.8	27727.7	36365.8	228066	235503	206680	280240	161733	145075	283177	431855	294194	145842	146769	195866	-	-	CM00873	MetMap110
MW0153173	413.19	133.04	412.178	C18H28N4O5S1	[M+H]+	Lys-Tyr-Cys	Amino acids and derivatives	Amino acids and derivatives	-	3	72540.9	81364.3	71294.3	153985	183757	145576	176536	216029	189284	279531	292419	282488	232805	340136	280228	-	-	-	-
Qagp003587	219.15	131.05	218.142	C13H18N2O	[M+H]+	N-Monocinnamoylputrescine*	Alkaloids	Phenolamine	-	3	121421	88501.8	122130	233544	247021	299065	206993	190360	183947	245836	217216	242676	286906	169922	288159	-	-	-	-
Lmyp003301	358.11	178.05	357.106	C15H19NO9	[M+H]+	4-O-Methyl-DIBOA-Glucoside	Alkaloids	Alkaloids	-	3	2.9184e+06	2.94773e+06	2.89547e+06	513871	610991	505811	168522	257168	154949	267426	357401	332021	576802	964989	1.09293e+06	-	-	-	-
mws1336	138.055	120.044	137.048	C7H7NO2	[M+H]+	4-Aminobenzoic acid	Phenolic acids	Phenolic acids	150-13-0	3	785919	585513	619310	162106	132841	132723	189178	220738	167760	378794	376037	298399	380540	337810	268000	C00568	ko00790,ko01100,ko01240	C00568	-
Labp004779	538.228	175.074	537.221	C26H35NO11	[M+H]+	6,7-di-O-methyl-N-deacetylisoipecosidic acid	Alkaloids	Isoquinoline alkaloids	-	3	883017	1.0695e+06	889586	536889	547236	549157	191475	208003	175639	184021	247232	311064	213152	315559	308408	-	-	-	-
Lmxp006440	331.28	313.27	330.277	C19H38O4	[M+H]+	2-Palmitoylglycerol*	Lipids	Glycerol ester	23470-00-0	1	142082	131843	118679	139611	141401	155910	241556	162570	169413	160029	163078	308783	180372	126556	125513	-	-	-	-
Zmhp001956	789.2	303.05	788.201	C33H40O22	[M+H]+	6-Hydroxykaempferol-3,6,7-O-triglucoside	Flavonoids	Flavonols	-	1	84243	90427.3	83378.6	170613	178000	183535	180771	174847	214588	203811	174828	182955	95385.9	131348	191129	-	-	-	-
pme3475	273.076	153.018	272.068	C15H12O5	[M+H]+	Butin; 7,3',4'-Trihydroxyflavanone*	Flavonoids	Flavanones	492-14-8	2	89345.5	93844.6	107775	402516	460752	432070	200031	207752	161027	242281	196264	232787	150620	178572	171863	C09614	ko00941	C09614	-
Lhxp102719	483.15	303.09	482.142	C22H26O12	[M+H]+	Curculigoside C	Tannins	Tannin	851713-74-1	3	70108.7	87142.9	98827.3	145025	185231	164221	214468	159972	192992	258621	261111	283101	161463	148832	168486	-	-	-	-
MWSHY0151	319.045	273.04	318.038	C15H10O8	[M+H]+	Quercetagetin; 3,3',4',5,6,7-Hexahydroxyflavone	Flavonoids	Flavonols	90-18-6	3	155865	81642.2	87948.3	724159	419249	432083	183129	232434	151802	319976	279781	335776	230018	212695	171587	C10122	-	C10122	MetMap116
Wadn003423	377.09	197.04	378.096	C18H18O9	[M-H]-	Salvianic acid C	Phenolic acids	Phenolic acids	-	3	150591	126037	147737	109244	124402	126089	181051	187030	195623	156059	172487	151558	129496	129834	134578	-	-	-	-
Wmhn004451	499.18	337.07	500.132	C25H24O11	[M-H]-	1,4,8-Trihydroxynaphthalene-1-O-[6'-O-(3'',4'',5''-trimethylbenzoyl)]glucoside	Quinones	Quinones	-	3	183213	177615	121860	108521	110688	128904	184479	178936	195582	245228	226809	221407	199196	218652	205809	-	-	-	-
Wbmp005366	221.19	135.12	220.183	C15H24O	[M+H]+	Humulene epoxide II	Terpenoids	Sesquiterpenoids	19888-34-7	1	70446.6	81423.6	60856.3	261353	232121	303850	190643	234570	130412	353458	338073	294403	354382	234755	194771	-	-	-	-
mws0361	253.217	235.207	254.225	C16H30O2	[M-H]-	Palmitoleic Acid*	Lipids	Free fatty acids	373-49-9	3	170166	212863	218674	228160	234875	249576	184555	184276	186086	194396	181165	138979	228710	221957	229132	C08362	ko00061,ko01100	C08362	-
pmb1283	448.222	163.5	447.215	C18H33N5O6S	[M+H]+	Gln-Val-Val-Cys	Amino acids and derivatives	Amino acids and derivatives	-	3	70481.4	47574.6	80125.2	212926	300549	102905	177261	200673	176483	96006	33756.1	258231	216757	154957	272194	-	-	-	-
MWSCX017	165.053	119.051	164.047	C9H8O3	[M+H]+	4-hydroxyphenyl acrylaldehyde	Others	Aldehyde compounds	-	3	2.67635e+06	2.75036e+06	2.72285e+06	580866	734349	840176	194125	196316	163192	243355	222864	572611	586244	789894	640557	-	-	-	-
Zbnp004262	609.18	463.12	608.174	C28H32O15	[M+H]+	Diosmetin-8-C-(2''-O-rhamnosyl)glucoside	Flavonoids	Flavones	98891-92-0	1	486880	299583	485589	406913	526811	383751	206832	143582	201564	290081	322715	242369	212100	255576	206806	-	-	-	-
WaYn003112	439.16	195.07	440.168	C21H28O10	[M-H]-	Guaiacylglycerol-β-threo-syringylglycerol Ether	Lignans and Coumarins	Lignans	1313434-74-0	1	113971	149817	127823	124481	124306	122059	163918	205865	180324	189810	167158	182592	143290	152474	137095	-	-	-	-
pmn001643	505.21	359.15	506.215	C26H34O10	[M-H]-	Isolariciresinol-9'-O-rhamnoside (Aviculin)	Lignans and Coumarins	Lignans	156765-33-2	2	76295.7	132318	83154.8	92334.8	71112.9	69163.9	161075	164424	222744	173508	131068	98958.2	118294	131430	147138	-	-	-	-
Lskp211409	497.31	335.26	496.304	C27H44O8	[M+H]+	Ergosta-5,24(28)-diene-3,20,26-triol (Podecdysone C)	Steroids	Steroid	19458-46-9	3	1.06469e+07	1.11441e+07	1.08459e+07	1.37058e+06	1.43188e+06	1.38328e+06	159062	241964	144839	201077	263477	247895	3.14024e+06	3.78056e+06	3.74496e+06	C16500	-	C16500	-
MW0110084	391.18	161.06	390.169	C22H22N4O3	[M+H]+	Trp-Trp	Amino acids and derivatives	Amino acids and derivatives	20696-60-0	3	1.38698e+06	761981	842578	424817	482724	570449	279640	40755.5	223449	573866	308678	214837	548267	449704	616661	-	-	-	-
Lmtn000940	345.08	139.04	346.09	C14H18O10	[M-H]-	1-O-(3,4-Dihydroxy-5-methoxy-benzoyl)-glucoside	Phenolic acids	Phenolic acids	-	2	132376	115341	95281.2	69864	83550.9	74789.6	205617	149450	187548	163641	144748	136361	178759	152635	108443	-	-	-	-
MWStz152	206.082	118.069	205.074	C11H11NO3	[M+H]+	2-(Acetylamino)-3-phenyl-2-propenoic acid*	Alkaloids	Alkaloids	5469-45-4	2	121130	130219	166138	295746	341952	223433	178276	172602	191401	281866	242761	263975	198962	278499	209490	-	-	-	-
Lmpp003268	757.219	287.055	756.211	C33H40O20	[M+H]+	Kaempferol-3-O-rutinoside-7-O-glucoside	Flavonoids	Flavonols	34336-18-0	3	107276	122687	102186	37997.6	36663	50191.6	226483	103453	211584	30343.6	41213.9	75004.3	95694.9	77577.8	60679.6	-	-	CM00507	MetMap113,MetMap114
pme3083	164.035	120.045	165.043	C8H7NO3	[M-H]-	2-(Formylamino)benzoic acid	Phenolic acids	Phenolic acids	3342-77-6	3	779239	1.14428e+06	913286	825781	902135	424236	235742	182109	121919	393780	281319	371771	1.07632e+06	743453	742210	C05653	ko00380,ko01100	C05653	-
Wayn002532	301.057	168.007	302.064	C12H14O9	[M-H]-	Gallic acid-1-O-xyloside	Phenolic acids	Phenolic acids	-	3	80238.5	95408.7	94482	99396.1	62200.8	93049.8	200836	162701	176026	113508	124373	130018	117559	120403	129655	-	-	-	-
MWS00411g	162.076	98.0607	161.069	C6H11NO4	[M+H]+	L-Homoglutamic acid*	Amino acids and derivatives	Amino acids and derivatives	1118-90-7	3	9493.42	9493.42	9493.42	57544.1	47467.1	58222.8	120928	190030	228201	151896	145405	160647	107631	69260.4	101618	C00956	ko00300,ko00310,ko01100,ko01110,ko01210,ko01230	C00956	-
Sacn003282	403.12	241.07	404.132	C17H24O11	[M-H]-	10-hydroxymajoroside	Terpenoids	Monoterpenoids	-	2	76976.8	38501	57546.9	70015.9	57734.2	45522.1	175447	166243	197101	121746	141600	153716	160758	162702	160814	-	-	-	-
MWStz282	206.08	118.07	205.074	C11H11NO3	[M+H]+	3-Hydroxy-3-acetonyloxindole*	Alkaloids	Plumerane	33417-17-3	2	105387	171410	166134	298403	320986	310681	200287	208169	130023	378250	330314	326631	405870	260005	302416	-	-	-	-
pmp001045	331.14	151.11	330.132	C15H22O8	[M+H]+	Bartsioside	Terpenoids	Monoterpenoids	62133-72-6	3	161994	149778	144416	416735	446276	327309	137948	207591	191709	227609	318215	388262	245095	349899	325617	-	-	-	-
MWS20192	171.029	107.013	170.022	C7H6O5	[M+H]+	Gallic acid	Phenolic acids	Phenolic acids	149-91-7	3	220421	196921	220492	112052	138812	123676	191775	139325	203999	135323	169855	194780	135114	172355	154065	C01424	ko00999	C01424	-
MWSHC20172	193.052	178.027	192.042	C10H8O4	[M+H]+	Isoscopoletin (6-Hydroxy-7-Methoxycoumarin)	Lignans and Coumarins	Coumarins	776-86-3	3	44495.6	27223.8	24083.8	57844.1	39973.8	54086.4	199892	193515	138829	118827	90482.5	99934.7	119918	88360.3	124164	C18079	ko00999	C18079	MetMap129
mws0242	173.082	111.082	174.089	C8H14O4	[M-H]-	Suberic Acid	Organic acids	Organic acids	505-48-6	3	452401	787816	925201	894290	653014	990962	137927	276158	117769	341740	233816	199991	305242	306044	222567	C08278	-	C08278	-
Walp003030	517.154	193.05	516.148	C22H28O14	[M+H]+	Isofraxidin 7-O-Apiosylglucoside*	Lignans and Coumarins	Coumarins	-	3	36288	3536.27	3536.27	42136.5	19898.2	17681.3	165028	195510	169732	78265.3	94548.6	103017	67092.9	45663	58533.2	-	-	CM01380	MetMap129
Lhlp120611	167.106	91.0547	166.099	C10H14O2	[M+H]+	Hydroxycarvine	Terpenoids	Monoterpenoids	-	3	62611.7	68267.4	125140	141541	209834	117961	188845	196003	145374	318026	250890	279451	227394	168566	112716	-	-	-	-
MW0151026	416.16	110.06	415.153	C16H25N5O6S1	[M+H]+	His-Met-Glu	Amino acids and derivatives	Amino acids and derivatives	-	3	32157.8	34555.2	24371.2	29091.3	27074.4	32153.2	162815	186449	180924	59566.5	65924.7	63731.8	119117	143787	108574	-	-	-	-
Lhkp101525	457.13	163.04	456.127	C20H24O12	[M+H]+	Apiosylskimmin (Adicardin)	Lignans and Coumarins	Coumarins	103529-94-8	3	15742.7	15742.7	15742.7	15742.7	15742.7	15742.7	269547	110219	147480	190638	178885	202396	96131.1	116849	154998	-	-	-	-
HJN044	863.188	711.142	864.19	C45H36O18	[M-H]-	Epicatechin-(4β→8,2β→O→7)-epicatechin-(4β→8)-epicatechin	Flavonoids	Flavanols	-	3	137082	455681	138554	351236	322798	501083	215316	260044	51494	221138	363912	260118	382475	217199	379274	-	-	-	-
ML10180524	244.095	112.054	243.085	C9H13N3O5	[M+H]+	Cytarabine	Nucleotides and derivatives	Nucleotides and derivatives	147-94-4	3	365970	358855	390236	185988	258824	195295	168219	238703	119893	217032	242005	255146	202029	196223	176498	C02961	-	C02961	-
Wayn005368	491.084	329.032	492.09	C22H20O13	[M-H]-	3,3'-Di-O-Methylellagic acid 4'-glucoside	Tannins	Tannin	51803-68-0	3	13136.8	13136.8	65684.2	13136.8	13136.8	13136.8	155661	166361	204077	193058	123617	144506	151733	180112	198324	-	-	-	-
mws1050	148.06	88.0393	147.053	C5H9NO4	[M+H]+	O-Acetylserine	Amino acids and derivatives	Amino acids and derivatives	5147-00-2	3	294225	243949	266024	50606.7	37543.6	57434.2	192536	167936	164846	264150	221367	287562	239397	181911	210978	C00979	ko00270,ko00908,ko00920,ko01100,ko01110,ko01200,ko01230,ko04122	C00979	-
Wasn000977	311.1	89.24	312.106	C11H20O10	[M-H]-	4-O-galactopyranosylxylose	Others	Saccharides	14087-31-1	2	74174.5	83075	89386.6	52875.1	65416.3	71893.4	193380	169634	161132	146807	143027	108543	124382	133672	140901	-	-	-	-
Lcsp000520	187.11	70.07	186.1	C8H14N2O3	[M+H]+	Alanylproline	Amino acids and derivatives	Amino acids and derivatives	13485-59-1	3	56510.5	29783.4	16887.1	86934.6	83116.6	68030.7	185429	158176	177201	245366	213512	261131	134855	165130	139592	-	-	-	-
Yarn004381	581.22	329.14	582.231	C28H38O13	[M-H]-	Tortoside B	Lignans and Coumarins	Lignans	-	3	406253	313794	684375	337847	281606	332323	195356	166106	157724	47749.3	59919.2	63805.5	1.23811e+06	1.45851e+06	1.05084e+06	-	-	-	-
MWS5173	112.05	70.0284	111.043	C4H5N3O	[M+H]+	Isocytosine	Nucleotides and derivatives	Nucleotides and derivatives	108-53-2	3	9871.4	5098.05	23877.9	13086.2	4951.21	9055.15	117531	209089	190961	680807	532410	656675	377100	279857	246494	-	-	-	-
mws4052	102.055	56.0496	101.048	C4H7NO2	[M+H]+	1-Aminocyclopropane-1-carboxylic acid	Organic acids	Organic acids	22059-21-8	3	288604	288040	276849	97444.8	83830.1	93168.3	184719	147572	184689	151383	184313	173548	264058	215482	206927	C01234	ko00270,ko01100,ko01110	C01234	-
MWS2069	139.075	77.0379	138.068	C8H10O2	[M+H]+	2-Methoxy-4-methylphenol	Phenolic acids	Phenolic acids	93-51-6	3	311631	295378	296948	225627	238927	235822	169310	195765	145747	217522	228598	232277	185727	168423	138545	-	-	-	-
MWSslk187	771.24	317.07	770.227	C34H42O20	[M+H]+	Isorhamnetin-3-O-(2',6'-di-O-α-L-rhamnopyranosyl)-β-D-glucopyranoside; Typhaneoside*	Flavonoids	Flavonols	104472-68-6	1	5.5773e+06	7.84361e+06	7.83406e+06	575670	553488	477699	148349	200233	161661	259657	267813	224358	644282	886543	836000	-	-	-	-
WaYp002866	329.124	121.028	328.116	C15H20O8	[M+H]+	3-(4-hydroxyphenyl)-3-oxopropyl beta-D-glucopyranoside*	Phenolic acids	Phenolic acids	53170-92-6	3	63309.5	60262.1	84345	64526.1	152892	111300	177248	163906	167409	121922	104122	102425	120584	146369	102037	-	-	-	-
Lmtp004126	567.1	319.04	566.091	C24H22O16	[M+H]+	Myricetin-3-O-(6''-malony)glucoside*	Flavonoids	Flavonols	-	1	6594.61	6594.61	32973.1	1.70614e+06	1.99431e+06	1.92811e+06	148868	171105	187021	901870	1.00764e+06	889751	519040	674488	640466	-	-	CM00812	MetMap109
Lasp003640	183.06	77.04	182.058	C9H10O4	[M+H]+	2,4-Dihydroxy-6-methoxyacetophenone	Others	Ketone compounds	3602-54-8	1	129057	136173	127010	290894	239729	399870	174087	181056	151055	198125	232885	189131	241020	472338	252664	-	-	-	-
Hmcp002298	479.118	347.07	478.111	C22H22O12	[M+H]+	Limocitrin-3-O-arabinoside	Flavonoids	Flavonols	-	3	19525.3	16179.2	14053.5	704608	554530	641791	146751	188066	170503	448977	411814	389732	211843	227914	250786	-	-	-	-
Lbhp011920	517.152	193.048	516.148	C22H28O14	[M+H]+	Scopoletin 7-O-β-D-Sophoroside*	Lignans and Coumarins	Coumarins	-	3	19904.5	25569.8	26314.2	29267	21976.7	18512.3	158433	173268	171166	71425.2	70549.1	85600.1	68251.8	102629	76094.2	-	-	CM01379	MetMap129
MWS201455	262.14	84.0814	261.132	C10H19N3O5	[M+H]+	Asp-Lys*	Amino acids and derivatives	Amino acids and derivatives	5891-51-0	3	103481	129092	121824	143696	120828	130162	196627	154541	150641	121834	104752	142787	199436	117290	174375	-	-	-	-
Wbwn004173	499.24	307.17	500.241	C28H36O8	[M-H]-	Heteroclitin A	Lignans and Coumarins	Lignans	140369-75-1	3	67920.5	48506.4	69300.4	52082.9	39468.5	52267	88267.1	247216	163734	83126.4	114286	107241	74309.8	80818.1	111893	-	-	-	-
Lazp002140	757.22	449.11	756.211	C33H40O20	[M+H]+	Luteolin 7-rutinoside-4'-glucoside	Flavonoids	Flavones	-	3	243834	297374	204571	216108	200238	219925	192947	157481	147991	228399	219835	174651	147987	199094	172226	-	-	-	-
Lmwp102904	219.15	174.09	218.142	C13H18N2O	[M+H]+	N,N-Dimethyl-5-methoxytryptamine	Alkaloids	Plumerane	1019-45-0	3	24157.9	17339.5	43446.5	190917	202749	126769	187603	195310	114370	273264	245942	245356	212770	154928	129126	C08309	-	C08309	-
pme0124	173.092	116.071	172.085	C7H12N2O3	[M+H]+	Gly-Pro	Amino acids and derivatives	Amino acids and derivatives	704-15-4	3	210491	203019	193177	83161.4	91396.5	76844.2	156943	145709	193407	163246	166845	165451	159330	184484	158450	-	-	-	-
MWSHY0017	273.08	153.02	272.068	C15H12O5	[M+H]+	Naringenin (5,7,4'-Trihydroxyflavanone)*	Flavonoids	Flavanones	480-41-1	2	80529.2	95783.7	77098.7	342576	384248	355225	157167	196232	142529	165679	186250	172702	135313	160083	143512	C00509	ko00941,ko00943,ko01100,ko01110	C00509	-
Wcdp010708	263.24	81.07	262.23	C18H30O	[M+H]+	Octadeca-2,9,12,15-tetraen-1-ol	Others	Others	-	1	2.02463e+06	755271	1.67374e+06	594013	451250	371988	271405	122346	100292	166789	59673.5	56446.2	360291	280747	324589	-	-	-	-
MWSmce489	407.132	245.081	406.126	C20H22O9	[M+H]+	2,3,5,4'-Tetrahydroxystilbene-2-O-glucoside	Others	Stilbene	82373-94-2	3	28467.3	46831.7	25249.3	166488	163299	129373	113374	187206	193198	234919	272531	145052	55612.4	109086	100411	-	-	-	-
MW0148067	356.13	176.07	355.12	C15H21N3O5S1	[M+H]+	Cys-Ser-Phe	Amino acids and derivatives	Amino acids and derivatives	-	3	141409	124728	178433	316436	316413	310465	163863	175849	151145	365174	364260	356046	261744	269832	342354	-	-	-	-
pmp000980	549.2	387.14	548.189	C27H32O12	[M+H]+	Maohuoside A	Flavonoids	Flavonols	128988-55-6	3	158402	125457	39727.9	267501	224470	234702	58367	230515	201564	325680	276621	283204	349160	257737	283826	-	-	-	-
MWSslk141	625.215	317.103	624.205	C29H36O15	[M+H]+	Hesperidin methylchalcone	Flavonoids	Chalcones	24292-52-2	3	1.07312e+06	1.04063e+06	909237	229857	244815	212420	183344	180956	125965	143676	162381	114452	249008	299499	276459	-	-	-	-
MWSslk071	144.138	57.0699	143.131	C8H17NO	[M+H]+	Valpromide	Alkaloids	Alkaloids	2430-27-5	3	159646	183051	109189	95530.7	143448	159000	204725	137925	146503	127985	106541	132033	78934.8	91054.9	83268.7	-	-	-	-
pmp000782	635.39	435.32	634.387	C39H54O7	[M+H]+	Caffeoylmaslinic Acid	Terpenoids	Triterpene	-	3	1420.96	1420.96	1420.96	1420.96	1420.96	1420.96	136833	191818	160139	7948.14	7104.82	10076.5	26171.1	28301.7	26564.7	-	-	-	-
Lmhp001461	229.155	70.0651	228.147	C11H20N2O3	[M+H]+	Pro-Leu	Amino acids and derivatives	Amino acids and derivatives	52899-07-7	3	332677	292051	247579	74639.1	66357.6	75887.5	135468	161383	191856	175107	208644	206168	151834	156900	193222	-	-	-	-
Zbhn006453	315.05	300.028	316.058	C16H12O7	[M-H]-	Pedalitin*	Flavonoids	Flavones	22384-63-0	3	514535	459266	420515	321600	339661	258364	161463	188260	138606	191977	180742	184410	228458	158601	122994	C10119	-	C10119	MetMap110
Lmxn002712	405.14	183.06	406.147	C17H26O11	[M-H]-	6''-O-Acetylharpagide	Terpenoids	Terpene	-	2	39200.8	48280.8	41064.7	25493.5	42591.1	31013.7	151774	146528	188065	149980	155063	125044	111804	117543	87435.7	-	-	-	-
Zahp013600	282.28	69.07	281.272	C18H35NO	[M+H]+	Octadec-2-enamide	Alkaloids	Alkaloids	-	1	543050	833232	470205	222201	285347	163664	68373.6	246697	170871	164769	98717.1	313243	491997	410783	409012	-	-	-	-
mws0214	181.072	71.0139	182.079	C6H14O6	[M-H]-	D-Sorbitol	Others	Saccharides	50-70-4	3	100352	90253.4	103690	88835.3	89878.5	77125.4	145738	188572	149648	106926	151393	93621.3	89090	102021	99466.4	C00794	ko00051,ko00052,ko01100,ko02010	C00794	-
mws0147	117.056	59.0139	118.063	C5H10O3	[M-H]-	β-Hydroxyisovaleric acid	Organic acids	Organic acids	625-08-1	3	293628	289641	285140	185714	237128	231306	165973	173946	143988	140503	167563	154699	281220	195125	174114	C20827	ko00280,ko01100	C20827	-
MW0146204	393.14	259.08	392.137	C14H24N4O7S1	[M+H]+	Asp-Met-Gln	Amino acids and derivatives	Amino acids and derivatives	-	3	19729.3	34429.3	31994.7	171357	188749	193194	171654	154351	156776	275318	377578	293076	180872	186179	213269	-	-	-	-
MW0014858	307.26	179.14	306.256	C20H34O2	[M+H]+	Eicosa-5,8,14-trienoic acid	Lipids	Free fatty acids	90105-02-5	3	12887.4	9045.29	13155.9	149688	125073	88824.9	163164	150112	168410	190606	233818	208384	91028.6	116928	117880	-	-	-	-
MW0146250	335.12	317.11	334.112	C11H18N4O8	[M+H]+	Asp-Ser-Asn	Amino acids and derivatives	Amino acids and derivatives	-	3	53656.7	24011.5	26424.3	169252	152682	211649	124296	230891	125496	204815	203629	237928	164562	157481	131435	-	-	-	-
pme2134	121.051	59.0139	122.058	C4H10O4	[M-H]-	D-Threitol	Others	Saccharides	2418-52-2	3	1.54191e+06	1.58374e+06	1.45484e+06	158829	158829	158829	158829	158829	158829	1.05183e+06	1.28972e+06	1.27635e+06	1.09092e+06	948667	794146	C16884	-	C16884	-
mws0376	115	71.01	116.011	C4H4O4	[M-H]-	Fumaric acid	Organic acids	Organic acids	110-17-8	2	311276	342849	352696	223350	258938	225048	180350	162893	130936	193653	218901	182688	270824	193824	160104	C00122	ko00020,ko00190,ko00220,ko00250,ko00350,ko00360,ko00620,ko00650,ko00760,ko01100,ko01110,ko01200	C00122	-
pmb0628	613.176	451.1	612.169	C27H32O16	[M+H]+	Eriodictyol-8-C-glucoside-4'-O-glucoside	Flavonoids	Flavanones	-	3	7466	7466	41161	149128	228010	133615	178821	107713	186162	217087	188681	105358	54202.2	83106.2	44353.9	-	-	-	-
Lmqn006260	301.04	151	302.043	C15H10O7	[M-H]-	2',3',4',5,7-pentahydroxyflavone*	Flavonoids	Flavones	-	1	624232	665692	683182	405760	428218	438961	184606	164196	121824	284752	258020	241974	142197	101314	86247.5	-	-	-	-
Hmsp000364	144.098	98.09	143.095	C7H13NO2	[M+H]+	L-Cyclopentylglycine	Amino acids and derivatives	Amino acids and derivatives	2521-84-8	3	236089	290270	172080	74701.7	56265.3	79518.3	170315	146827	153410	125109	109152	84837.5	171082	139891	169137	-	-	-	-
mws0596	154.05	136.039	153.043	C7H7NO3	[M+H]+	3-Hydroxyanthranilic acid	Alkaloids	Phenolamine	548-93-6	3	19422.6	19422.6	19422.6	124595	108905	97112.9	118512	213677	136832	195433	194368	202127	247950	213088	116466	C00632	ko00380,ko01100,ko01240	C00632	-
Wcsn009782	251.2	251.21	252.209	C16H28O2	[M-H]-	12-hydroxy-2,6,10-trimethyltrideca-2,5-dien-4-one	Others	Others	-	3	274809	208875	153688	200928	198741	160576	192978	125929	149498	25185.9	25185.9	25185.9	274021	300695	279361	-	-	-	-
MWSmce692	277.22	59.01	278.225	C18H30O2	[M-H]-	γ-Linolenic Acid*	Lipids	Free fatty acids	506-26-3	1	320518	291102	282712	352907	298880	285725	159408	154045	154293	74686.2	71219.5	70295.8	753454	765514	718745	C06426	ko00591,ko01040,ko01100	C06426	-
WaYn003084	525.16	167.03	526.169	C24H30O13	[M-H]-	Guaiacylglycerol 8-O-(1''-O-Glucosyl)Vanillic Acid Ether	Phenolic acids	Phenolic acids	-	3	130091	168960	144000	102060	141920	113094	168866	158156	139701	191609	126401	115326	100441	119560	110277	-	-	-	-
MW0151042	432.19	260.1	431.18	C20H25N5O6	[M+H]+	His-Phe-Glu	Amino acids and derivatives	Amino acids and derivatives	-	3	106720	88858.3	93587.5	138382	131954	139010	154131	163125	148831	137008	108704	138774	152376	142301	139647	-	-	-	-
MWS20172	127.04	53.04	126.032	C6H6O3	[M+H]+	5-Hydroxymethylfurfural	Others	Aldehyde compounds	67-47-0	1	305334	235754	220827	120043	156382	188421	167149	139352	159145	205883	149108	159540	341475	162214	157095	C11101	-	C11101	-
Hmyn007168	483.27	255.23	484.28	C22H45O9P	[M-H]-	LysoPG 16:0	Lipids	Glycerol ester	-	1	31232.5	49996	39837.3	231055	212817	245152	146581	149700	169209	73302.5	75174.7	99323.3	311893	254116	383971	-	-	-	-
mws2125	166.975	78.9591	167.982	C3H5O6P	[M-H]-	Phosphoenolpyruvate	Organic acids	Organic acids	138-08-9	3	189733	136498	210578	297650	180049	249627	169583	147781	147190	165203	205131	145349	175872	229147	189755	C00074	ko00010,ko00020,ko00400,ko00440,ko00620,ko00710,ko00999,ko01100,ko01110,ko01200,ko01230,ko01240	C00074	-
Hmhp001812	282.12	136.06	281.112	C11H15N5O4	[M+H]+	2'-O-Methyladenosine	Nucleotides and derivatives	Nucleotides and derivatives	2140-79-6	3	351667	250125	253708	203775	165706	188369	120064	205352	138567	347303	325350	351688	225382	233271	246428	-	-	-	-
pmb1207	339.09	177.05	338.079	C19H14O6	[M+H]+	O-Feruloyl 3-hydroxycoumarin	Lignans and Coumarins	Coumarins	-	3	121421	95270.9	53666.8	63775.5	88523.1	137459	153759	166012	142654	183100	174623	126666	113157	103551	158642	-	-	-	-
MW0158552	442.17	112.08	441.157	C19H27N3O7S1	[M+H]+	Tyr-Met-Glu	Amino acids and derivatives	Amino acids and derivatives	-	3	12168.7	12168.7	12168.7	62599.6	62591.4	60843.4	160427	171198	129023	108839	146946	125175	86576.7	79213.9	142578	-	-	-	-
Hmhp002834	419.1	287.06	419.097	C20H19O10+	[M]+	Cyanidin 3-xyloside	Flavonoids	Anthocyanidins	29761-24-8	3	290404	259557	333512	503303	474804	587393	147933	148005	164679	260971	351044	463518	278117	377357	215964	-	-	-	-
pmp000086	269.102	177.055	268.095	C13H16O6	[M+H]+	1-Feruloyl-sn-glycerol	Phenolic acids	Phenolic acids	-	3	133236	114075	129416	52738.5	58016.1	109516	160136	146490	152489	100933	102179	78534.1	124883	157658	163556	-	-	-	-
pmn001644	519.08	300	520.085	C23H20O14	[M-H]-	Quercetin-3-O-(2''-O-acetyl)glucuronide	Flavonoids	Flavonols	-	3	119390	177944	155068	444865	454293	323038	166172	103194	188181	209911	213888	163778	172985	191724	221036	-	-	CM00582	MetMap117
Hmsn002719	649.36	649.35	650.367	C35H54O11	[M-H]-	Esculentoside E	Terpenoids	Triterpene Saponin	65649-36-7	3	1.2637e+06	1.095e+06	1.36989e+06	989973	1.00209e+06	876775	152292	152292	152292	829479	878950	783451	1.30545e+06	1.32819e+06	1.11177e+06	-	-	-	-
Lmbn005923	277.217	59.0139	278.225	C18H30O2	[M-H]-	Crepenynic acid*	Lipids	Free fatty acids	2277-31-8	1	319446	305360	303825	354560	313811	294656	159389	153090	143034	79715.6	69370.6	72095.5	771597	760774	733880	C07289	ko00591	C07289	-
mws0668	283.068	151.026	284.076	C10H12N4O6	[M-H]-	Xanthosine	Nucleotides and derivatives	Nucleotides and derivatives	146-80-5	3	185654	121889	153774	153729	109823	103078	148927	130582	174846	138080	172631	166066	131853	96450.7	126513	C01762	ko00230,ko00232,ko01100,ko01110,ko01232,ko02010	C01762	-
pmn001727	474.177	312.124	475.184	C24H29NO9	[M-H]-	N-(4-O-(Glucosyl)-E-feruloyl)-tyramine	Alkaloids	Phenolamine	-	3	48198.1	1757.58	1757.58	8787.91	60152.8	48732.6	213386	118123	122793	115540	93356.9	70302.9	101485	127798	103148	-	-	-	-
mws0458	151.04	136.017	152.047	C8H8O3	[M-H]-	Vanillin; 4-Hydroxy-3-Methoxybenzaldehyde	Others	Aldehyde compounds	121-33-5	3	258365	285904	273268	248967	235415	255447	137476	135204	180426	110767	100296	91297.2	197779	155370	147937	C00755	ko01100,ko01110	C00755	-
Qmyp101308	221.189	95.0836	220.183	C15H24O	[M+H]+	Anhydro-β-rotunol	Terpenoids	Sesquiterpenoids	-	3	69207.9	54421.5	68891.3	260512	178754	173290	128217	198132	125188	246627	264182	255073	210775	215027	187074	-	-	-	-
pmp000087	269.102	177.055	268.095	C13H16O6	[M+H]+	2-Feruloyl-sn-glycerol	Phenolic acids	Phenolic acids	-	3	110617	119364	138205	81562.2	127327	74407.8	162745	143822	141279	93232.8	119839	104731	136235	162702	140019	-	-	-	-
Wcdp006929	291.2	207.14	290.188	C18H26O3	[M+H]+	4-Oxo-9,11,13,15-Octadecatetraenoic Acid	Lipids	Free fatty acids	17699-21-7	2	712898	609270	708161	200762	240952	185412	144618	177573	125290	175913	167017	193301	233166	242610	191354	-	-	-	-
mws1195	179.07	147.044	178.063	C10H10O3	[M+H]+	p-Coumaric acid methyl ester	Phenolic acids	Phenolic acids	19367-38-5	3	1.01699e+06	963528	842009	642823	699637	625139	146888	157107	142557	311681	259505	291945	693914	438567	420280	-	-	-	-
Zbhp002488	493.136	331.081	493.134	C23H25O12+	[M]+	Malvidin-3-O-galactoside (Primulin)	Flavonoids	Anthocyanidins	30113-37-2	3	31617.6	6323.53	6323.53	134399	143488	122802	183167	116369	141856	166962	191111	232445	179329	188338	157401	-	-	-	-
mws1603	741.26	579.21	742.268	C34H46O18	[M-H]-	Eleutheroside E	Lignans and Coumarins	Lignans	39432-56-9	3	7734.16	39935.4	13043.3	36687.9	28642.7	39708.9	206059	81224.8	151508	54084.6	76365.1	47719.8	64477.7	89138.1	58858.6	C20786	-	C20786	-
mws0918	283.06	268.04	284.068	C16H12O5	[M-H]-	Prunetin (5,4'-Dihydroxy-7-methoxyisoflavone)	Flavonoids	Isoflavones	552-59-0	3	180654	181204	211267	170105	169341	164471	140939	144727	152481	90894.7	100503	98516.7	263105	222933	203209	C10521	ko00943	C10521	MetMap112
pme3285	275.09	139.04	274.084	C15H14O5	[M+H]+	Afzelechin (3,5,7,4'-Tetrahydroxyflavan)	Flavonoids	Flavanols	2545-00-8	2	28165	28165	28165	28165	28165	28165	140825	142233	153895	355754	372103	362111	219483	209368	156419	C09320	ko00941,ko01110	C09320	-
Lmmn004912	315.051	300.03	316.058	C16H12O7	[M-H]-	3-O-Methylquercetin*	Flavonoids	Flavonols	1486-70-0	3	415082	381136	344611	294988	263714	269812	113835	152071	168914	197985	176708	139524	184862	125403	140674	C04443	ko00944,ko01110	C04443	MetMap117
pmn001649	1153.26	1001.21	1154.27	C60H50O24	[M-H]-	Cinnamtannin A2	Tannins	Tannin	86631-38-1	3	150314	141999	293960	128178	184348	269577	104554	167553	162273	105072	106286	122608	87895.6	126017	109372	C17625	-	C17625	-
Lahp003268	757.22	577.15	756.211	C33H40O20	[M+H]+	Vicenin-2,6''-O-Glucoside	Flavonoids	Flavones	-	1	137614	111826	110307	90683.4	104640	79313.3	144123	148867	136461	95884.1	125188	97832.9	83732.8	82456.6	121772	-	-	-	-
Labn003059	417.067	331.072	418.075	C16H18O13	[M-H]-	galloyl malonyl glucoside	Phenolic acids	Phenolic acids	-	3	344630	334051	377726	321920	329226	291543	170138	152337	106361	110367	135351	88020.7	230130	212461	216606	-	-	-	-
Lasp006294	533.13	285.08	532.122	C25H24O13	[M+H]+	Maackiain-3-O-glucosyl-6''-O-malonate	Flavonoids	Isoflavones	-	1	2.96769e+06	2.71395e+06	2.95347e+06	428532	373659	362943	145102	164670	118827	329697	316757	304654	615130	765694	848940	-	-	-	-
mws0914	271.06	151	272.068	C15H12O5	[M-H]-	3,5,7-Trihydroxyflavanone (Pinobanksin)	Flavonoids	Flavanonols	548-82-3	1	497866	494018	431195	388739	397851	332032	172599	136597	119111	137270	146963	132996	162736	170222	146473	C09826	ko00941	C09826	-
MWSslk233	287.091	203.042	286.084	C16H14O5	[M+H]+	Oxypeucedanin	Lignans and Coumarins	Coumarins	737-52-0	3	1015.81	1015.81	1015.81	5378.66	6428.98	5079.03	141811	165820	119408	15260.8	6166.05	9080.53	37941.8	17942.2	32615.4	C09282	-	C09282	-
Lmmp003306	567.13	303.05	566.127	C25H26O15	[M+H]+	Quercetin-3-O-xylosyl(1→2)arabinoside	Flavonoids	Flavonols	-	3	9561.69	1912.34	1912.34	123580	149897	122808	136187	145339	145339	188794	141927	179669	143053	127013	151062	-	-	CM00584	MetMap116
Lskp211411	497.31	335.26	496.304	C27H44O8	[M+H]+	abutasterone	Steroids	Steroid	88669-02-7	3	1.04993e+07	1.11971e+07	1.06988e+07	1.14132e+06	1.05762e+06	1.0524e+06	127509	165274	133450	194767	219413	203341	3.17606e+06	3.80859e+06	3.56637e+06	-	-	-	-
Hmmn004152	595.171	459.11	596.174	C27H32O15	[M-H]-	Neoeriocitrin	Flavonoids	Flavones	13241-32-2	3	50383.9	43496.7	70290.5	38873.6	31343.9	56877.3	169441	83566.4	171756	90717.8	41794.4	51073.6	68471.3	75255.6	74274.1	C09805	-	C09805	-
Hmsn002598	301.092	139.04	302.1	C13H18O8	[M-H]-	Salirepin	Phenolic acids	Phenolic acids	26652-12-0	3	118748	106357	106685	98312.6	111779	106284	138485	175195	111073	148399	161419	117704	174279	130330	156471	-	-	-	-
HJAP128	771.234	317.065	770.227	C34H42O20	[M+H]+	Isorhamnetin-3-O-rutinoside-7-O-rhamnoside*	Flavonoids	Flavonols	-	1	8.79924e+06	5.94955e+06	6.28946e+06	569344	561930	369872	111157	202647	109950	215013	191482	235210	518987	752325	902347	-	-	-	-
Saln005211	537.16	375.13	538.169	C25H30O13	[M-H]-	2'-O-caffeoylloganic acid	Terpenoids	Monoterpenoids	-	3	267443	250793	255598	210915	158931	157004	178559	165420	79708.9	169607	214580	159896	217148	229446	244775	-	-	-	-
Lmsp004851	291.086	123.044	290.079	C15H14O6	[M+H]+	3-Hydroxyphloretin	Flavonoids	Chalcones	57765-66-9	3	33921.4	29726.4	17868.3	180232	164634	150000	252676	102086	67947.6	143731	172562	156962	142284	113831	185483	-	-	-	-
Wcdp004047	209.15	123.08	208.146	C13H20O2	[M+H]+	9-hydroxy-4,7-megastigmadien-3-one	Terpenoids	Sesquiterpenoids	-	3	102113	205968	107252	311043	320650	116154	98368.3	158275	164858	352852	1.18146e+06	245976	297001	204108	171401	-	-	-	-
Wmcn000018	627.19	311.08	628.2	C28H36O16	[M-H]-	inerminoside D	Terpenoids	Monoterpenoids	-	3	89909.6	94717.5	82939.7	96273.2	107553	76190.4	146300	141940	132229	199784	134253	125086	133848	116145	87289.7	-	-	-	-
MWS1882	132.03	88.0403	133.037	C4H7NO4	[M-H]-	Iminodiacetic acid	Organic acids	Organic acids	142-73-4	3	78671.1	105232	61035.8	115743	53257.3	69905	133094	140449	144921	309378	198835	175700	226452	324321	269901	C19911	-	C19911	-
Smnn002694	431.15	149.05	432.163	C19H28O11	[M-H]-	Osmanthuside H[2-(4-Hydroxyphenyl)ethyl-β-D-apiosyl-(1→6)-β-D-glucoside]	Others	Alcohol compounds	149155-70-4	3	94966.5	104656	91978.5	100558	108721	96248.1	141887	133200	141589	129249	124386	121407	139477	133083	151772	-	-	-	-
Wmhp000012	389.144	209.032	390.153	C17H26O10	[M-H]-	Ajugoside	Terpenoids	Monoterpenoids	52916-96-8	3	69515.6	84040.3	77916.4	63764.7	69251.6	64636	115173	126619	174383	106275	116742	121662	81230.3	118915	92979.8	-	-	-	-
pme2651	742.068	620.02	743.076	C21H28N7O17P3	[M-H]-	NADP (Nicotinamide adenine dinucleotide phosphate)	Nucleotides and derivatives	Nucleotides and derivatives	53-59-8	3	189739	268249	176052	307445	304380	419092	174306	128956	112896	360308	393964	340583	109465	233590	248663	C00006	ko00195,ko00480,ko00760,ko01100,ko01240	C00006	-
pmp000127	625.18	487.12	624.169	C28H32O16	[M+H]+	Chrysoeriol-6,8-di-C-glucoside	Flavonoids	Flavones	-	2	37276.2	30151.3	29943.5	63879.4	93247.2	63327.7	135443	154592	122635	61467.5	69005.5	98354.6	44721.4	85602.7	72819.5	-	-	-	-
Zmhn001257	451.124	289.072	452.132	C21H24O11	[M-H]-	Catechin-5-O-glucoside	Flavonoids	Flavanols	-	3	138832	106359	105838	127664	144525	118424	138193	136984	134557	396201	385395	368782	152001	159187	187013	-	-	-	-
Labn005305	665.13	285.04	666.143	C29H30O18	[M-H]-	Kaempferol glucuronopyranosyl acetyl glucoside	Flavonoids	Flavonols	-	3	157379	81500.6	173433	104572	155109	92633.8	117759	133800	157629	152667	127594	142949	117755	146977	97206.6	-	-	-	-
Wafn003834	463.22	331.18	464.226	C21H36O11	[M-H]-	Hydroxygeranyl 6-O-xylopyranosyl-glucopyranoside	Terpenoids	Monoterpenoids	-	2	5929.6	29648	5929.6	5929.6	5929.6	30510.5	169844	125505	113381	87953.9	89801.4	56894.8	92408.1	63528.5	84466.6	-	-	-	-
Yxxn004417	427.24	59.02	428.241	C22H36O8	[M-H]-	rhodomollein XI	Terpenoids	Ditepenoids	120250-94-4	3	49049.8	55922.7	51506.4	49075.3	78015.1	56242.5	117639	171660	119405	105349	216565	143847	133666	232839	249723	-	-	-	-
NK10253223	168.065	94.0645	167.058	C8H9NO3	[M+H]+	2-Amino-3-methoxybenzoic acid	Phenolic acids	Phenolic acids	3177-80-8	3	83514.3	176055	145689	137606	147118	137152	143712	130614	133392	158312	149512	128251	181358	185092	137973	C05831	ko00380	C05831	-
mws1000	287.056	149.024	288.063	C15H12O6	[M-H]-	Fustin	Flavonoids	Flavanonols	20725-03-5	3	309044	242700	232307	242121	157060	200053	156827	150381	99421.5	235104	112191	160346	347097	245613	248684	C01378	ko00941	C01378	-
Lhmp121010	419.17	205.09	418.163	C22H26O8	[M+H]+	Olivil Monoacetate	Lignans and Coumarins	Lignans	1016974-78-9	1	14606.5	14606.5	14606.5	125090	108377	73032.3	105041	151133	149870	161004	152139	166808	88313.8	139134	163526	-	-	-	-
Wbtn006715	301.04	151	302.043	C15H10O7	[M-H]-	1,2,4,5,8-pentahydroxy-6-methylanthracene-9,10-dione*	Flavonoids	Other Flavonoids	-	1	667758	602643	599440	449904	385140	450229	158311	135223	110629	272304	257291	242142	130074	109765	86147.5	-	-	-	-
pme1228	221.092	204.065	220.085	C11H12N2O3	[M+H]+	5-Hydroxy-L-tryptophan	Amino acids and derivatives	Amino acids and derivatives	4350-09-8	3	171754	135867	134879	127868	142251	136679	111744	175778	115878	205789	225644	280361	162140	166013	166660	C00643	ko00380,ko01100	C00643	-
Lhqp101809	571.2	247.1	570.195	C26H34O14	[M+H]+	Decuroside I	Lignans and Coumarins	Coumarins	96638-79-8	3	88673.7	111590	92570.3	214179	163912	174799	129757	123532	145063	212074	301626	262450	111176	114074	135069	-	-	-	-
Waln003168	341.088	195.052	342.095	C15H18O9	[M-H]-	5-O-p-Coumaroyl Galactonic Acid*	Phenolic acids	Phenolic acids	-	2	756001	652909	855146	633442	693688	488198	191060	121369	84650.2	153017	170638	178569	351295	367874	281017	-	-	-	-
MWSHC2025	217.098	144.083	216.09	C12H12N2O2	[M+H]+	1,2,3,4-Tetrahydro-3-carboxy-2-carboline	Alkaloids	Alkaloids	72002-54-1	3	179826	160961	195210	258984	230857	226152	130328	128012	138329	221649	186325	198931	171497	156526	144060	-	-	-	-
Lazn003560	469.17	195.07	470.179	C22H30O11	[M-H]-	Methoxy-erythro-Guaiacyl glycerol β-threo-syringyl glycerol ether	Lignans and Coumarins	Lignans	-	3	53333	30180.1	41915	53027.3	49098.8	35030.4	114217	147804	134371	68929.1	118346	125641	79494.8	93303.1	104969	-	-	-	-
Yalp003535	317.14	151.07	316.131	C18H20O5	[M+H]+	4-Hydroxy-4',2,6-trimethoxydihydrochalcone	Flavonoids	Chalcones	-	1	25232.6	54036.2	53266.8	253740	157638	184119	131205	167439	95913.1	162745	139976	242272	142543	166485	265650	-	-	-	-
Lazp004774	533.13	285.08	532.122	C25H24O13	[M+H]+	Malonyl Sissotrin	Flavonoids	Isoflavones	-	1	2.77252e+06	2.96048e+06	2.84524e+06	395693	359774	381055	133092	138330	121959	299332	314060	302858	559063	738602	801400	-	-	-	-
Wayn004278	461.073	315.017	462.08	C21H18O12	[M-H]-	3-O-Methylellagic acid 4'-rhamnoside	Tannins	Tannin	-	3	371139	345017	404034	331133	301863	350185	150473	100455	142083	268692	229655	171763	284908	205751	349146	-	-	-	-
Lmcn101912	655.187	637.175	656.195	C29H36O17	[M-H]-	Hellicoside	Phenolic acids	Phenolic acids	132278-04-7	3	177718	115075	157659	121672	136605	75400.4	130323	140813	117948	162446	99159.9	123090	123272	183350	95356.4	C10466	-	C10466	-
[truncated: 510 more rows]

## Sheet: Table S2
Table S2. Statistics of differentially accumulated metabolites in 4CK,6CK,8CK,10CK.
[truncated: 16 more rows]

[truncated: 2 more sheets: Table S3, Table S4]
